# Supplementary material for: From Individual to Stand Performance in Hybrids: Challenging the Optimal Parental Genetic Distance
Source: Evol Appl. 2025 Oct 9;18(10):e70165. doi: 10.1111/eva.70165 (PMC12508626; doi:10.1111/eva.70165)
Supplement: Supplementary file 1 — Data S1: Dataset_utami_etal [file EVA-18-e70165-s001.csv]

Biomass trait dataset for utami et al.,
Cross_ID, Mother_ID, Father_ID: identifiers for each hybrid/cross (corresponding to Table S1).
Treatment: measurement level, either low_density (individual plants) or high_density (group level).
Tables, Trays, Position: spatial localization of each replicate pot.
Plant_nb and Flowering_nb: number of plants in the pot and number of plants that had flowered by the time of harvest.
Herbivory_level: damage level caused by herbivory, scored from 0 (no damage) to 4 (severe damage).
Biomass_total: total rosette biomass of all plants per pot (g).
Replicate	Cross_ID	Mother_ID	Father_ID	Treatment	Tables	Trays	Position	Plant_nb	Flowering_nb	Herbivory_level	Biomass_total
hd311.12	hd311	9947	10002	low_density	5	6	8	1	3	0	0.0071
hd311.20	hd311	9947	10002	low_density	7	9	22	1	0	1	0.0164
hd311.22	hd311	9947	10002	low_density	8	4	18	1	0	0	0.0169
hd311.31	hd311	9947	10002	high_density	9	5	19	1	0	1	0.0213
hd311.21	hd311	9947	10002	low_density	7	11	26	1	0	1	0.0254
hd311.5	hd311	9947	10002	low_density	3	6	18	1	0	0	0.0259
hd311.8	hd311	9947	10002	low_density	4	1	8	1	0	0	0.028
hd311.19	hd311	9947	10002	low_density	7	5	24	1	3	0	0.0281
hd311.1	hd311	9947	10002	low_density	1	1	18	1	3	0	0.0282
hd311.30	hd311	9947	10002	high_density	9	5	12	2	0	1	0.0292
hd311.7	hd311	9947	10002	low_density	3	12	20	1	0	0	0.0308
hd311.10	hd311	9947	10002	low_density	4	9	22	1	0	0	0.034
hd311.13	hd311	9947	10002	low_density	5	8	10	1	0	0	0.0391
hd311.32	hd311	9947	10002	high_density	9	5	25	3	0	1	0.0417
hd311.4	hd311	9947	10002	low_density	3	5	22	1	0	0	0.0527
hd311.17	hd311	9947	10002	low_density	7	1	8	1	0	0	0.0564
hd311.18	hd311	9947	10002	low_density	7	4	2	1	0	1	0.0578
hd311.16	hd311	9947	10002	low_density	6	14	10	1	0	0	0.06
hd311.6	hd311	9947	10002	low_density	3	7	26	1	0	0	0.0604
hd311.23	hd311	9947	10002	low_density	8	7	20	1	0	0	0.0621
hd311.15	hd311	9947	10002	low_density	6	8	24	1	0	0	0.0654
hd311.45	hd311	9947	10002	high_density	12	8	26	27	3	1	0.0659
hd311.14	hd311	9947	10002	low_density	6	4	8	1	0	0	0.0719
hd311.43	hd311	9947	10002	high_density	11	12	25	7	0	0	0.077
hd311.29	hd311	9947	10002	high_density	9	4	6	2	0	1	0.0916
hd311.3	hd311	9947	10002	low_density	3	5	14	1	0	1	0.1031
hd311.2	hd311	9947	10002	low_density	1	10	4	1	0	0	0.1068
hd311.46	hd311	9947	10002	high_density	12	9	7	17	1	0	0.1197
hd311.9	hd311	9947	10002	low_density	4	7	16	1	0	1	0.1226
hd311.25	hd311	9947	10002	low_density	8	14	8	1	0	0	0.1268
hd311.38	hd311	9947	10002	high_density	9	14	21	18	3	1	0.1292
hd311.35	hd311	9947	10002	high_density	9	7	8	11	3	1	0.1292
hd311.39	hd311	9947	10002	high_density	10	5	13	15	0	0	0.1355
hd311.44	hd311	9947	10002	high_density	11	13	11	11	1	1	0.1435
hd311.49	hd311	9947	10002	high_density	12	13	20	27	3	0	0.1464
hd311.40	hd311	9947	10002	high_density	10	6	12	27	3	1	0.1503
hd311.33	hd311	9947	10002	high_density	9	6	13	13	3	0	0.1558
hd311.47	hd311	9947	10002	high_density	12	11	25	16	3	0	0.1576
hd311.48	hd311	9947	10002	high_density	12	12	21	13	2	0	0.162
hd311.28	hd311	9947	10002	high_density	9	3	10	15	3	0	0.1657
hd311.50	hd311	9947	10002	high_density	12	14	14	26	3	0	0.1697
hd311.41	hd311	9947	10002	high_density	11	4	5	20	3	0	0.1887
hd311.27	hd311	9947	10002	high_density	9	2	10	28	3	0	0.1927
hd311.37	hd311	9947	10002	high_density	9	12	22	27	3	0	0.1947
hd311.42	hd311	9947	10002	high_density	11	11	2	26	3	0	0.2102
hd311.26	hd311	9947	10002	high_density	9	1	1	20	3	0	0.2109
hd311.34	hd311	9947	10002	high_density	9	6	16	28	3	0	0.2254
hd311.36	hd311	9947	10002	high_density	9	11	11	38	3	0	0.2501
hd311.11	hd311	9947	10002	low_density	5	3	18	NA	0	0	NA
hd311.24	hd311	9947	10002	low_density	8	9	8	NA	0	0	NA
hd324.15	hd324	9947	9997	low_density	5	13	6	1	3	2	0.0085
hd324.19	hd324	9947	9997	low_density	6	5	28	1	3	1	0.0092
hd324.24	hd324	9947	9997	low_density	8	5	22	1	0	0	0.0134
hd324.10	hd324	9947	9997	low_density	4	9	8	1	1	1	0.014
hd324.5	hd324	9947	9997	low_density	3	8	16	1	0	1	0.017
hd324.6	hd324	9947	9997	low_density	3	12	16	1	3	0	0.0183
hd324.17	hd324	9947	9997	low_density	6	1	22	1	0	0	0.0184
hd324.18	hd324	9947	9997	low_density	6	3	4	1	3	1	0.0201
hd324.3	hd324	9947	9997	low_density	2	11	8	1	0	1	0.0212
hd324.16	hd324	9947	9997	low_density	5	13	24	1	0	0	0.0221
hd324.23	hd324	9947	9997	low_density	7	13	2	1	3	0	0.0222
hd324.21	hd324	9947	9997	low_density	7	3	22	1	0	0	0.0227
hd324.1	hd324	9947	9997	low_density	1	11	8	1	3	1	0.0246
hd324.4	hd324	9947	9997	low_density	3	6	22	1	1	0	0.0274
hd324.11	hd324	9947	9997	low_density	5	1	12	1	1	0	0.0328
hd324.8	hd324	9947	9997	low_density	4	3	12	1	0	0	0.0344
hd324.2	hd324	9947	9997	low_density	2	2	26	1	0	0	0.0349
hd324.25	hd324	9947	9997	low_density	8	14	22	1	3	0	0.0409
hd324.22	hd324	9947	9997	low_density	7	4	6	1	0	0	0.041
hd324.9	hd324	9947	9997	low_density	4	4	6	1	0	0	0.0531
hd324.14	hd324	9947	9997	low_density	5	10	18	1	0	1	0.0626
hd324.7	hd324	9947	9997	low_density	4	1	18	1	0	0	0.0667
hd324.28	hd324	9947	9997	high_density	9	9	8	14	3	1	0.0701
hd324.29	hd324	9947	9997	high_density	9	9	16	9	3	2	0.0924
hd324.50	hd324	9947	9997	high_density	13	3	20	5	3	1	0.0972
hd324.20	hd324	9947	9997	low_density	6	7	28	1	1	0	0.1069
hd324.39	hd324	9947	9997	high_density	11	8	10	16	3	0	0.1113
hd324.41	hd324	9947	9997	high_density	11	14	15	20	3	1	0.1138
hd324.45	hd324	9947	9997	high_density	12	5	23	27	3	0	0.1147
hd324.26	hd324	9947	9997	high_density	9	7	11	21	3	1	0.1159
hd324.31	hd324	9947	9997	high_density	10	4	12	15	3	0	0.1229
hd324.34	hd324	9947	9997	high_density	10	5	6	12	3	1	0.1255
hd324.40	hd324	9947	9997	high_density	11	11	5	8	3	2	0.1322
hd324.43	hd324	9947	9997	high_density	12	4	25	25	3	0	0.1344
hd324.49	hd324	9947	9997	high_density	12	9	16	9	2	1	0.1347
hd324.44	hd324	9947	9997	high_density	12	5	21	27	3	1	0.1408
hd324.33	hd324	9947	9997	high_density	10	5	4	24	3	0	0.1427
hd324.42	hd324	9947	9997	high_density	12	2	12	27	3	0	0.1469
hd324.37	hd324	9947	9997	high_density	10	14	10	24	3	0	0.152
hd324.35	hd324	9947	9997	high_density	10	7	17	27	3	0	0.1555
hd324.32	hd324	9947	9997	high_density	10	5	1	24	3	0	0.1605
hd324.38	hd324	9947	9997	high_density	11	6	4	24	3	0	0.1636
hd324.48	hd324	9947	9997	high_density	12	8	7	15	3	0	0.1666
hd324.30	hd324	9947	9997	high_density	10	2	21	24	3	0	0.181
hd324.36	hd324	9947	9997	high_density	10	14	7	24	3	0	0.1929
hd324.27	hd324	9947	9997	high_density	9	8	7	17	3	0	0.2054
hd324.46	hd324	9947	9997	high_density	12	6	17	21	3	0	0.2181
hd324.47	hd324	9947	9997	high_density	12	8	3	20	3	1	0.2242
hd324.12	hd324	9947	9997	low_density	5	2	28	NA	0	0	NA
hd324.13	hd324	9947	9997	low_density	5	5	26	NA	0	0	NA
rd004.20	rd004	7177	7186	low_density	7	11	24	1	3	2	0.0032
rd004.24	rd004	7177	7186	low_density	8	4	12	1	3	0	0.0042
rd004.9	rd004	7177	7186	low_density	4	4	12	1	3	2	0.0046
rd004.22	rd004	7177	7186	low_density	8	4	2	1	2	0	0.0054
rd004.7	rd004	7177	7186	low_density	3	2	6	1	0	0	0.0066
rd004.4	rd004	7177	7186	low_density	2	8	12	1	3	0	0.007
rd004.6	rd004	7177	7186	low_density	2	12	14	1	3	1	0.0076
rd004.25	rd004	7177	7186	low_density	8	9	18	1	3	1	0.009
rd004.10	rd004	7177	7186	low_density	4	5	24	1	0	0	0.009
rd004.23	rd004	7177	7186	low_density	8	4	6	1	0	0	0.0129
rd004.19	rd004	7177	7186	low_density	7	5	10	1	3	1	0.0145
rd004.14	rd004	7177	7186	low_density	5	10	22	1	2	1	0.0148
rd004.16	rd004	7177	7186	low_density	5	12	22	1	3	1	0.015
rd004.8	rd004	7177	7186	low_density	3	13	26	1	3	2	0.0229
rd004.31	rd004	7177	7186	high_density	9	9	22	1	3	2	0.0238
rd004.15	rd004	7177	7186	low_density	5	12	12	1	3	1	0.0287
rd004.30	rd004	7177	7186	high_density	9	8	22	3	3	2	0.0394
rd004.3	rd004	7177	7186	low_density	1	14	26	1	3	1	0.0444
rd004.2	rd004	7177	7186	low_density	1	2	2	1	3	0	0.0475
rd004.18	rd004	7177	7186	low_density	6	9	8	1	3	1	0.0478
rd004.27	rd004	7177	7186	high_density	9	3	25	7	3	0	0.0562
rd004.13	rd004	7177	7186	low_density	5	6	14	1	3	0	0.0642
rd004.45	rd004	7177	7186	high_density	12	2	18	16	3	0	0.0651
rd004.21	rd004	7177	7186	low_density	7	13	20	1	2	0	0.0654
rd004.39	rd004	7177	7186	high_density	10	5	9	14	3	1	0.0671
rd004.42	rd004	7177	7186	high_density	10	8	7	15	3	0	0.0698
rd004.47	rd004	7177	7186	high_density	12	6	8	15	3	0	0.0743
rd004.46	rd004	7177	7186	high_density	12	5	16	16	3	2	0.0744
rd004.37	rd004	7177	7186	high_density	9	14	9	17	3	1	0.0753
rd004.50	rd004	7177	7186	high_density	12	12	10	12	3	1	0.0764
rd004.43	rd004	7177	7186	high_density	10	8	20	11	3	1	0.0798
rd004.17	rd004	7177	7186	low_density	5	14	24	1	3	1	0.0837
rd004.28	rd004	7177	7186	high_density	9	5	3	2	1	1	0.0848
rd004.38	rd004	7177	7186	high_density	9	14	13	12	3	1	0.0898
rd004.36	rd004	7177	7186	high_density	9	14	4	12	3	1	0.0967
rd004.40	rd004	7177	7186	high_density	10	5	18	21	3	0	0.0986
rd004.1	rd004	7177	7186	low_density	1	1	8	1	2	0	0.0987
rd004.48	rd004	7177	7186	high_density	12	7	19	20	3	0	0.1028
rd004.41	rd004	7177	7186	high_density	10	6	15	16	3	1	0.109
rd004.29	rd004	7177	7186	high_density	9	8	6	14	3	0	0.1095
rd004.44	rd004	7177	7186	high_density	11	7	3	11	3	0	0.1163
rd004.32	rd004	7177	7186	high_density	9	12	13	16	3	1	0.1164
rd004.26	rd004	7177	7186	high_density	9	2	2	11	3	0	0.1274
rd004.49	rd004	7177	7186	high_density	12	11	15	13	3	0	0.1279
rd004.35	rd004	7177	7186	high_density	9	12	28	17	3	0	0.1425
rd004.34	rd004	7177	7186	high_density	9	12	26	23	3	1	0.162
rd004.33	rd004	7177	7186	high_density	9	12	20	27	3	0	0.1623
rd004.5	rd004	7177	7186	low_density	2	10	2	NA	0	0	NA
rd004.11	rd004	7177	7186	low_density	4	7	6	NA	0	0	NA
rd004.12	rd004	7177	7186	low_density	5	4	22	NA	0	0	NA
rd051.12	rd051	10018	9968	low_density	7	2	4	1	0	0	3.00E-04
rd051.19	rd051	10018	9968	low_density	7	13	28	1	0	0	0.0019
rd051.5	rd051	10018	9968	low_density	3	8	14	1	0	0	0.0032
rd051.27	rd051	10018	9968	high_density	9	9	20	1	0	4	0.0033
rd051.17	rd051	10018	9968	low_density	7	10	4	1	0	1	0.0033
rd051.28	rd051	10018	9968	high_density	9	9	21	2	0	2	0.0034
rd051.18	rd051	10018	9968	low_density	7	13	8	1	0	0	0.0034
rd051.14	rd051	10018	9968	low_density	7	7	18	1	0	0	0.0049
rd051.4	rd051	10018	9968	low_density	3	1	4	1	0	0	0.0069
rd051.20	rd051	10018	9968	low_density	8	3	20	1	0	0	0.0095
rd051.16	rd051	10018	9968	low_density	7	9	14	1	0	0	0.012
rd051.3	rd051	10018	9968	low_density	1	11	12	1	0	0	0.0122
rd051.13	rd051	10018	9968	low_density	7	6	20	1	0	0	0.0123
rd051.1	rd051	10018	9968	low_density	1	7	12	1	0	1	0.0128
rd051.7	rd051	10018	9968	low_density	3	13	16	1	0	1	0.0184
rd051.41	rd051	10018	9968	high_density	11	11	6	10	0	1	0.019
rd051.24	rd051	10018	9968	low_density	8	14	20	1	0	0	0.0192
rd051.8	rd051	10018	9968	low_density	6	2	24	1	0	0	0.0199
rd051.21	rd051	10018	9968	low_density	8	12	6	1	0	0	0.0201
rd051.6	rd051	10018	9968	low_density	3	9	18	1	0	2	0.0202
rd051.15	rd051	10018	9968	low_density	7	8	2	1	0	1	0.0244
rd051.2	rd051	10018	9968	low_density	1	8	26	1	0	0	0.0256
rd051.22	rd051	10018	9968	low_density	8	13	10	1	0	0	0.0265
rd051.44	rd051	10018	9968	high_density	11	14	27	23	0	1	0.0338
rd051.23	rd051	10018	9968	low_density	8	13	18	1	1	0	0.0374
rd051.39	rd051	10018	9968	high_density	11	9	22	22	0	1	0.0414
rd051.26	rd051	10018	9968	high_density	9	8	10	17	0	1	0.0449
rd051.25	rd051	10018	9968	low_density	8	14	26	1	0	0	0.0456
rd051.33	rd051	10018	9968	high_density	10	13	13	21	0	0	0.0506
rd051.50	rd051	10018	9968	high_density	13	3	14	19	0	0	0.0522
rd051.38	rd051	10018	9968	high_density	11	7	24	25	0	0	0.0561
rd051.46	rd051	10018	9968	high_density	12	9	25	25	0	1	0.057
rd051.49	rd051	10018	9968	high_density	12	12	14	14	0	0	0.058
rd051.11	rd051	10018	9968	low_density	6	13	28	1	0	0	0.0599
rd051.47	rd051	10018	9968	high_density	12	11	23	25	0	0	0.0635
rd051.29	rd051	10018	9968	high_density	10	6	6	21	0	1	0.0667
rd051.34	rd051	10018	9968	high_density	11	4	8	22	0	2	0.0692
rd051.32	rd051	10018	9968	high_density	10	13	8	18	0	1	0.0701
rd051.42	rd051	10018	9968	high_density	11	12	12	24	0	0	0.0703
rd051.40	rd051	10018	9968	high_density	11	10	8	28	0	2	0.0712
rd051.35	rd051	10018	9968	high_density	11	5	11	28	0	1	0.0729
rd051.48	rd051	10018	9968	high_density	12	11	28	28	0	1	0.0743
rd051.30	rd051	10018	9968	high_density	10	12	14	30	0	2	0.0746
rd051.45	rd051	10018	9968	high_density	12	6	21	27	0	1	0.0773
rd051.10	rd051	10018	9968	low_density	6	10	8	1	0	1	0.0799
rd051.31	rd051	10018	9968	high_density	10	12	16	24	0	1	0.0845
rd051.43	rd051	10018	9968	high_density	11	14	1	29	0	2	0.0847
rd051.9	rd051	10018	9968	low_density	6	7	26	1	0	0	0.0847
rd051.37	rd051	10018	9968	high_density	11	7	15	24	0	0	0.0986
rd051.36	rd051	10018	9968	high_density	11	7	12	28	0	0	0.1073
rd081.23	rd081	6970	6979	low_density	8	2	22	1	2	0	8.00E-04
rd081.8	rd081	6970	6979	low_density	4	8	24	1	0	1	0.0024
rd081.25	rd081	6970	6979	low_density	8	11	20	1	0	1	0.0041
rd081.14	rd081	6970	6979	low_density	6	2	8	1	1	0	0.0044
rd081.5	rd081	6970	6979	low_density	2	12	4	1	1	2	0.0045
rd081.27	rd081	6970	6979	high_density	9	9	23	7	2	0	0.0047
rd081.22	rd081	6970	6979	low_density	8	2	16	1	3	0	0.0053
rd081.48	rd081	6970	6979	high_density	12	12	1	3	3	1	0.0094
rd081.19	rd081	6970	6979	low_density	7	12	14	1	3	1	0.0129
rd081.28	rd081	6970	6979	high_density	10	2	13	13	3	0	0.0145
rd081.24	rd081	6970	6979	low_density	8	4	16	1	0	0	0.0154
rd081.21	rd081	6970	6979	low_density	8	1	24	1	3	0	0.0158
rd081.42	rd081	6970	6979	high_density	12	3	14	15	3	2	0.0167
rd081.2	rd081	6970	6979	low_density	1	9	18	1	1	1	0.0192
rd081.38	rd081	6970	6979	high_density	11	5	8	12	3	0	0.0195
rd081.45	rd081	6970	6979	high_density	12	7	10	19	3	1	0.0196
rd081.50	rd081	6970	6979	high_density	13	3	8	21	3	2	0.0204
rd081.49	rd081	6970	6979	high_density	12	14	27	10	3	0	0.0212
rd081.3	rd081	6970	6979	low_density	1	13	28	1	3	0	0.0223
rd081.47	rd081	6970	6979	high_density	12	9	21	23	3	0	0.024
rd081.29	rd081	6970	6979	high_density	10	8	15	17	3	0	0.024
rd081.33	rd081	6970	6979	high_density	10	11	25	16	3	3	0.0263
rd081.43	rd081	6970	6979	high_density	12	3	18	17	3	3	0.0263
rd081.46	rd081	6970	6979	high_density	12	8	10	19	3	1	0.0264
rd081.1	rd081	6970	6979	low_density	1	1	12	1	3	0	0.0268
rd081.39	rd081	6970	6979	high_density	11	13	2	14	3	1	0.0269
rd081.35	rd081	6970	6979	high_density	11	3	9	12	3	0	0.0283
rd081.36	rd081	6970	6979	high_density	11	3	24	13	3	2	0.0283
rd081.40	rd081	6970	6979	high_density	11	13	3	27	3	1	0.0294
rd081.4	rd081	6970	6979	low_density	2	6	2	1	3	0	0.0306
rd081.41	rd081	6970	6979	high_density	11	13	27	25	1	1	0.0319
rd081.7	rd081	6970	6979	low_density	4	6	8	1	0	1	0.034
rd081.44	rd081	6970	6979	high_density	12	3	20	29	3	2	0.035
rd081.30	rd081	6970	6979	high_density	10	8	16	23	3	1	0.037
rd081.26	rd081	6970	6979	high_density	9	8	17	24	3	0	0.0381
rd081.32	rd081	6970	6979	high_density	10	11	17	25	3	2	0.0402
rd081.37	rd081	6970	6979	high_density	11	4	23	22	3	1	0.0406
rd081.34	rd081	6970	6979	high_density	11	1	2	29	3	2	0.0422
rd081.6	rd081	6970	6979	low_density	4	3	28	1	3	1	0.0572
rd081.9	rd081	6970	6979	low_density	4	10	20	1	3	1	0.0596
rd081.20	rd081	6970	6979	low_density	7	14	4	1	3	0	0.0606
rd081.15	rd081	6970	6979	low_density	6	3	18	1	1	1	0.0665
rd081.31	rd081	6970	6979	high_density	10	11	10	28	3	0	0.0685
rd081.10	rd081	6970	6979	low_density	4	12	26	1	3	1	0.0687
rd081.16	rd081	6970	6979	low_density	6	9	14	1	3	0	0.0771
rd081.11	rd081	6970	6979	low_density	5	2	24	NA	0	0	NA
rd081.12	rd081	6970	6979	low_density	5	9	20	NA	0	0	NA
rd081.13	rd081	6970	6979	low_density	6	1	4	NA	0	0	NA
rd081.17	rd081	6970	6979	low_density	6	14	20	NA	0	0	NA
rd081.18	rd081	6970	6979	low_density	7	10	28	NA	0	0	NA
rd095.13	rd095	7255	7165	low_density	3	11	12	1	2	0	0.0013
rd095.1	rd095	7255	7165	low_density	1	2	10	1	3	2	0.0087
rd095.2	rd095	7255	7165	low_density	1	7	16	1	3	0	0.0115
rd095.23	rd095	7255	7165	low_density	8	2	4	1	3	2	0.0118
rd095.12	rd095	7255	7165	low_density	3	6	14	1	3	1	0.0129
rd095.15	rd095	7255	7165	low_density	4	14	12	1	1	1	0.0129
rd095.18	rd095	7255	7165	low_density	5	9	18	1	2	0	0.0162
rd095.3	rd095	7255	7165	low_density	1	8	18	1	3	0	0.0166
rd095.10	rd095	7255	7165	low_density	2	12	18	1	3	0	0.0173
rd095.25	rd095	7255	7165	low_density	13	2	6	1	1	0	0.0204
rd095.17	rd095	7255	7165	low_density	5	9	12	1	2	0	0.0229
rd095.11	rd095	7255	7165	low_density	2	12	22	1	3	0	0.0253
rd095.24	rd095	7255	7165	low_density	8	8	4	1	3	0	0.0271
rd095.22	rd095	7255	7165	low_density	8	1	22	1	3	0	0.0277
rd095.9	rd095	7255	7165	low_density	2	12	10	1	3	1	0.0281
rd095.7	rd095	7255	7165	low_density	2	6	24	1	3	0	0.0304
rd095.6	rd095	7255	7165	low_density	2	4	18	1	3	0	0.034
rd095.5	rd095	7255	7165	low_density	2	2	18	1	3	0	0.0392
rd095.26	rd095	7255	7165	high_density	9	9	4	7	3	1	0.0449
rd095.28	rd095	7255	7165	high_density	10	1	2	34	3	0	0.0485
rd095.14	rd095	7255	7165	low_density	4	6	18	1	0	1	0.0485
rd095.30	rd095	7255	7165	high_density	10	3	3	24	3	1	0.0526
rd095.31	rd095	7255	7165	high_density	10	4	4	18	3	1	0.0572
rd095.29	rd095	7255	7165	high_density	10	1	11	27	3	0	0.0603
rd095.44	rd095	7255	7165	high_density	11	11	13	11	3	0	0.0603
rd095.20	rd095	7255	7165	low_density	6	4	12	1	3	0	0.0604
rd095.34	rd095	7255	7165	high_density	10	11	22	19	3	0	0.068
rd095.4	rd095	7255	7165	low_density	2	2	4	1	3	0	0.0689
rd095.33	rd095	7255	7165	high_density	10	7	22	20	3	0	0.0691
rd095.39	rd095	7255	7165	high_density	11	5	17	18	3	0	0.07
rd095.27	rd095	7255	7165	high_density	9	14	1	27	3	1	0.0718
rd095.46	rd095	7255	7165	high_density	12	1	27	18	3	0	0.0728
rd095.43	rd095	7255	7165	high_density	11	9	25	24	3	0	0.0735
rd095.47	rd095	7255	7165	high_density	12	4	22	26	3	0	0.075
rd095.50	rd095	7255	7165	high_density	12	9	17	31	3	0	0.0755
rd095.40	rd095	7255	7165	high_density	11	7	8	11	3	1	0.0759
rd095.42	rd095	7255	7165	high_density	11	8	27	16	3	1	0.0771
rd095.36	rd095	7255	7165	high_density	10	12	27	14	3	0	0.0771
rd095.21	rd095	7255	7165	low_density	6	13	24	1	3	0	0.0779
rd095.32	rd095	7255	7165	high_density	10	7	11	29	3	0	0.0791
rd095.35	rd095	7255	7165	high_density	10	12	3	28	3	0	0.08
rd095.41	rd095	7255	7165	high_density	11	8	12	24	3	0	0.084
rd095.45	rd095	7255	7165	high_density	11	12	18	18	3	2	0.0903
rd095.37	rd095	7255	7165	high_density	10	13	24	31	3	0	0.0904
rd095.49	rd095	7255	7165	high_density	12	6	13	30	3	0	0.0918
rd095.48	rd095	7255	7165	high_density	12	6	11	27	3	0	0.0929
rd095.38	rd095	7255	7165	high_density	11	3	22	29	3	0	0.1107
rd095.8	rd095	7255	7165	low_density	2	12	2	NA	0	0	NA
rd095.16	rd095	7255	7165	low_density	5	5	28	NA	0	0	NA
rd095.19	rd095	7255	7165	low_density	5	10	2	NA	0	0	NA
rd100.10	rd100	6180	7028	low_density	3	12	6	1	3	0	0.0053
rd100.21	rd100	6180	7028	low_density	7	2	10	1	3	0	0.0072
rd100.6	rd100	6180	7028	low_density	2	3	22	1	3	0	0.0115
rd100.7	rd100	6180	7028	low_density	2	5	14	1	3	0	0.012
rd100.1	rd100	6180	7028	low_density	1	2	20	1	3	0	0.0131
rd100.23	rd100	6180	7028	low_density	7	14	26	1	3	0	0.0138
rd100.11	rd100	6180	7028	low_density	4	5	16	1	0	0	0.0139
rd100.3	rd100	6180	7028	low_density	1	7	2	1	3	0	0.0144
rd100.22	rd100	6180	7028	low_density	7	2	12	1	3	0	0.0187
rd100.33	rd100	6180	7028	high_density	10	5	27	8	3	3	0.0205
rd100.9	rd100	6180	7028	low_density	2	13	28	1	3	0	0.0247
rd100.16	rd100	6180	7028	low_density	6	6	2	1	3	0	0.0301
rd100.4	rd100	6180	7028	low_density	1	9	16	1	3	0	0.0311
rd100.45	rd100	6180	7028	high_density	12	1	19	25	3	1	0.0331
rd100.14	rd100	6180	7028	low_density	5	14	4	1	3	0	0.0337
rd100.25	rd100	6180	7028	low_density	8	13	4	1	3	0	0.0361
rd100.12	rd100	6180	7028	low_density	5	13	8	1	3	0	0.0362
rd100.15	rd100	6180	7028	low_density	6	3	2	1	3	0	0.0362
rd100.47	rd100	6180	7028	high_density	12	7	6	25	3	0	0.0367
rd100.19	rd100	6180	7028	low_density	6	11	14	1	3	1	0.0378
rd100.17	rd100	6180	7028	low_density	6	8	4	1	3	0	0.0378
rd100.2	rd100	6180	7028	low_density	1	5	24	1	3	0	0.0382
rd100.35	rd100	6180	7028	high_density	10	10	27	21	3	0	0.0386
rd100.18	rd100	6180	7028	low_density	6	9	4	1	3	0	0.0409
rd100.41	rd100	6180	7028	high_density	11	7	25	12	3	0	0.0424
rd100.34	rd100	6180	7028	high_density	10	6	13	17	3	1	0.0424
rd100.39	rd100	6180	7028	high_density	11	4	4	12	3	0	0.0425
rd100.31	rd100	6180	7028	high_density	9	13	2	16	3	2	0.0443
rd100.13	rd100	6180	7028	low_density	5	13	22	1	3	0	0.0445
rd100.50	rd100	6180	7028	high_density	12	14	20	18	1	1	0.0447
rd100.24	rd100	6180	7028	low_density	8	8	28	1	3	0	0.0451
rd100.46	rd100	6180	7028	high_density	12	4	28	26	3	1	0.047
rd100.49	rd100	6180	7028	high_density	12	12	4	17	3	0	0.0481
rd100.44	rd100	6180	7028	high_density	11	13	18	20	3	0	0.0501
rd100.36	rd100	6180	7028	high_density	10	11	1	29	3	1	0.0502
rd100.32	rd100	6180	7028	high_density	10	4	27	17	3	1	0.0508
rd100.26	rd100	6180	7028	high_density	9	1	6	18	3	0	0.0596
rd100.30	rd100	6180	7028	high_density	9	12	15	15	3	1	0.0619
rd100.43	rd100	6180	7028	high_density	11	10	15	18	3	0	0.0634
rd100.27	rd100	6180	7028	high_density	9	1	19	8	3	2	0.0636
rd100.42	rd100	6180	7028	high_density	11	8	16	23	3	0	0.0658
rd100.48	rd100	6180	7028	high_density	12	10	7	18	3	1	0.0671
rd100.5	rd100	6180	7028	low_density	1	13	22	1	3	0	0.0745
rd100.37	rd100	6180	7028	high_density	11	2	20	20	3	1	0.0753
rd100.8	rd100	6180	7028	low_density	2	13	14	1	3	0	0.0754
rd100.20	rd100	6180	7028	low_density	6	14	22	1	3	0	0.076
rd100.28	rd100	6180	7028	high_density	9	10	4	29	3	1	0.0783
rd100.38	rd100	6180	7028	high_density	11	3	25	20	3	0	0.0804
rd100.40	rd100	6180	7028	high_density	11	6	8	23	3	0	0.0892
rd100.29	rd100	6180	7028	high_density	9	12	3	24	3	0	0.0912
rd111.9	rd111	7028	88	low_density	3	8	10	1	3	0	0.0025
rd111.7	rd111	7028	88	low_density	3	1	24	1	3	3	0.0028
rd111.8	rd111	7028	88	low_density	3	3	26	1	0	3	0.0046
rd111.12	rd111	7028	88	low_density	4	9	16	1	0	0	0.005
rd111.13	rd111	7028	88	low_density	4	13	10	1	3	0	0.0051
rd111.22	rd111	7028	88	low_density	7	12	10	1	0	0	0.0072
rd111.6	rd111	7028	88	low_density	2	14	12	1	3	1	0.009
rd111.10	rd111	7028	88	low_density	3	12	4	1	0	0	0.0095
rd111.14	rd111	7028	88	low_density	4	13	22	1	0	0	0.0118
rd111.2	rd111	7028	88	low_density	1	8	8	1	0	0	0.0131
rd111.24	rd111	7028	88	low_density	8	6	24	1	0	0	0.0135
rd111.19	rd111	7028	88	low_density	6	11	24	1	0	1	0.0136
rd111.4	rd111	7028	88	low_density	1	12	28	1	0	2	0.0138
rd111.25	rd111	7028	88	low_density	8	13	22	1	3	0	0.014
rd111.23	rd111	7028	88	low_density	7	12	24	1	0	0	0.0142
rd111.17	rd111	7028	88	low_density	6	5	8	1	3	0	0.0152
rd111.15	rd111	7028	88	low_density	4	14	8	1	2	0	0.0153
rd111.5	rd111	7028	88	low_density	2	5	2	1	0	0	0.0186
rd111.20	rd111	7028	88	low_density	7	3	18	1	0	2	0.0189
rd111.11	rd111	7028	88	low_density	4	7	26	1	0	0	0.0233
rd111.1	rd111	7028	88	low_density	1	5	2	1	0	0	0.03
rd111.3	rd111	7028	88	low_density	1	9	12	1	0	0	0.0322
rd111.31	rd111	7028	88	high_density	9	9	15	3	2	1	0.0362
rd111.32	rd111	7028	88	high_density	9	9	28	8	3	1	0.0626
rd111.36	rd111	7028	88	high_density	10	6	7	16	3	1	0.096
rd111.28	rd111	7028	88	high_density	9	6	28	25	3	0	0.1099
rd111.41	rd111	7028	88	high_density	10	10	21	15	3	2	0.1211
rd111.35	rd111	7028	88	high_density	10	4	17	32	3	0	0.124
rd111.39	rd111	7028	88	high_density	10	8	11	16	3	0	0.1288
rd111.42	rd111	7028	88	high_density	10	10	25	30	3	0	0.1313
rd111.40	rd111	7028	88	high_density	10	9	4	13	1	0	0.1329
rd111.50	rd111	7028	88	high_density	13	3	10	24	3	0	0.1368
rd111.37	rd111	7028	88	high_density	10	6	11	26	3	0	0.1369
rd111.34	rd111	7028	88	high_density	9	14	8	21	3	0	0.1515
rd111.33	rd111	7028	88	high_density	9	12	16	19	3	0	0.1528
rd111.30	rd111	7028	88	high_density	9	8	9	25	3	0	0.1561
rd111.45	rd111	7028	88	high_density	11	8	1	24	3	1	0.1601
rd111.47	rd111	7028	88	high_density	12	3	24	26	3	1	0.1603
rd111.38	rd111	7028	88	high_density	10	7	27	27	3	0	0.1607
rd111.27	rd111	7028	88	high_density	9	6	4	27	3	0	0.1725
rd111.44	rd111	7028	88	high_density	11	1	28	40	1	0	0.1753
rd111.49	rd111	7028	88	high_density	12	13	25	25	3	0	0.1807
rd111.26	rd111	7028	88	high_density	9	2	5	26	3	0	0.1869
rd111.48	rd111	7028	88	high_density	12	12	15	36	3	0	0.1933
rd111.43	rd111	7028	88	high_density	10	14	20	30	3	1	0.2094
rd111.46	rd111	7028	88	high_density	11	11	8	28	3	0	0.2169
rd111.29	rd111	7028	88	high_density	9	7	18	15	3	0	0.222
rd111.16	rd111	7028	88	low_density	5	4	14	NA	0	0	NA
rd111.18	rd111	7028	88	low_density	6	11	8	NA	0	0	NA
rd111.21	rd111	7028	88	low_density	7	8	12	NA	0	0	NA
rd115.10	rd115	7025	7092	low_density	3	1	14	1	0	0	0.0046
rd115.23	rd115	7025	7092	low_density	7	7	10	1	3	0	0.0047
rd115.24	rd115	7025	7092	low_density	8	3	6	1	0	0	0.0103
rd115.22	rd115	7025	7092	low_density	7	6	8	1	3	0	0.0152
rd115.2	rd115	7025	7092	low_density	1	1	26	1	0	0	0.0167
rd115.8	rd115	7025	7092	low_density	2	9	8	1	0	0	0.0182
rd115.15	rd115	7025	7092	low_density	4	12	16	1	0	0	0.019
rd115.7	rd115	7025	7092	low_density	2	9	2	1	1	0	0.0199
rd115.13	rd115	7025	7092	low_density	4	4	20	1	0	0	0.0207
rd115.14	rd115	7025	7092	low_density	4	4	28	1	1	0	0.0217
rd115.17	rd115	7025	7092	low_density	5	7	10	1	0	0	0.0229
rd115.18	rd115	7025	7092	low_density	6	3	8	1	0	0	0.024
rd115.5	rd115	7025	7092	low_density	1	10	26	1	3	0	0.0253
rd115.32	rd115	7025	7092	high_density	9	5	20	1	0	1	0.028
rd115.3	rd115	7025	7092	low_density	1	6	12	1	0	0	0.0282
rd115.11	rd115	7025	7092	low_density	3	9	24	1	3	0	0.0313
rd115.1	rd115	7025	7092	low_density	1	1	4	1	0	0	0.033
rd115.12	rd115	7025	7092	low_density	3	14	6	1	0	0	0.0331
rd115.34	rd115	7025	7092	high_density	9	9	2	5	2	0	0.0437
rd115.25	rd115	7025	7092	low_density	8	10	6	1	0	0	0.0511
rd115.9	rd115	7025	7092	low_density	2	12	12	1	2	0	0.0592
rd115.19	rd115	7025	7092	low_density	6	3	10	1	0	0	0.0671
rd115.4	rd115	7025	7092	low_density	1	9	10	1	1	0	0.075
rd115.20	rd115	7025	7092	low_density	6	3	22	1	0	0	0.079
rd115.31	rd115	7025	7092	high_density	9	4	23	2	3	1	0.0932
rd115.16	rd115	7025	7092	low_density	5	1	4	1	0	0	0.0947
rd115.6	rd115	7025	7092	low_density	2	3	10	1	0	0	0.1064
rd115.21	rd115	7025	7092	low_density	6	8	16	1	1	0	0.108
rd115.38	rd115	7025	7092	high_density	10	4	20	15	3	1	0.1238
rd115.40	rd115	7025	7092	high_density	11	3	17	22	3	0	0.1621
rd115.37	rd115	7025	7092	high_density	10	3	22	29	3	0	0.1636
rd115.39	rd115	7025	7092	high_density	10	5	20	25	3	0	0.1646
rd115.36	rd115	7025	7092	high_density	10	3	12	30	3	0	0.1802
rd115.50	rd115	7025	7092	high_density	12	10	5	19	3	0	0.1822
rd115.48	rd115	7025	7092	high_density	12	8	21	22	3	0	0.1892
rd115.47	rd115	7025	7092	high_density	12	8	20	20	3	0	0.1923
rd115.44	rd115	7025	7092	high_density	12	5	5	27	3	0	0.2019
rd115.45	rd115	7025	7092	high_density	12	5	25	28	3	1	0.2046
rd115.46	rd115	7025	7092	high_density	12	7	27	24	3	0	0.2053
rd115.49	rd115	7025	7092	high_density	12	8	22	25	3	0	0.2067
rd115.35	rd115	7025	7092	high_density	10	1	22	27	1	0	0.207
rd115.43	rd115	7025	7092	high_density	12	1	1	26	3	0	0.209
rd115.27	rd115	7025	7092	high_density	9	2	21	21	3	0	0.2245
rd115.28	rd115	7025	7092	high_density	9	2	24	25	3	0	0.2274
rd115.33	rd115	7025	7092	high_density	9	7	6	35	3	0	0.2305
rd115.29	rd115	7025	7092	high_density	9	3	4	23	3	0	0.2405
rd115.30	rd115	7025	7092	high_density	9	4	1	13	3	1	0.2435
rd115.26	rd115	7025	7092	high_density	9	1	27	31	3	0	0.247
rd115.42	rd115	7025	7092	high_density	11	11	26	15	3	0	0.2496
rd115.41	rd115	7025	7092	high_density	11	8	24	35	3	0	0.2713
rd118.44	rd118	7031	7092	high_density	12	3	8	2	3	2	0.0023
rd118.25	rd118	7031	7092	low_density	13	2	16	1	0	2	0.0051
rd118.31	rd118	7031	7092	high_density	9	9	18	5	0	1	0.0106
rd118.22	rd118	7031	7092	low_density	7	11	20	1	3	1	0.0187
rd118.10	rd118	7031	7092	low_density	3	13	22	1	3	0	0.0206
rd118.36	rd118	7031	7092	high_density	10	13	18	8	3	2	0.021
rd118.46	rd118	7031	7092	high_density	12	5	22	15	3	2	0.024
rd118.42	rd118	7031	7092	high_density	11	14	23	8	3	1	0.0249
rd118.47	rd118	7031	7092	high_density	12	9	4	7	1	0	0.0267
rd118.28	rd118	7031	7092	high_density	9	3	17	6	2	2	0.0294
rd118.8	rd118	7031	7092	low_density	3	10	20	1	3	1	0.0299
rd118.39	rd118	7031	7092	high_density	11	2	9	10	3	2	0.0322
rd118.13	rd118	7031	7092	low_density	4	5	20	1	0	0	0.0329
rd118.29	rd118	7031	7092	high_density	9	6	11	15	3	1	0.0336
rd118.7	rd118	7031	7092	low_density	3	2	20	1	3	0	0.034
rd118.23	rd118	7031	7092	low_density	8	1	10	1	2	0	0.0347
rd118.30	rd118	7031	7092	high_density	9	7	1	10	3	2	0.036
rd118.11	rd118	7031	7092	low_density	3	14	8	1	2	0	0.0371
rd118.1	rd118	7031	7092	low_density	1	1	14	1	3	0	0.0387
rd118.41	rd118	7031	7092	high_density	11	6	11	18	3	2	0.0387
rd118.21	rd118	7031	7092	low_density	6	13	6	1	2	0	0.0388
rd118.5	rd118	7031	7092	low_density	2	11	2	1	0	0	0.0389
rd118.24	rd118	7031	7092	low_density	8	7	26	1	3	0	0.0389
rd118.6	rd118	7031	7092	low_density	2	13	24	1	2	0	0.0394
rd118.43	rd118	7031	7092	high_density	12	1	21	13	3	0	0.0396
rd118.49	rd118	7031	7092	high_density	12	12	3	15	3	2	0.04
rd118.48	rd118	7031	7092	high_density	12	12	2	18	3	2	0.0412
rd118.32	rd118	7031	7092	high_density	9	13	6	19	3	1	0.0428
rd118.20	rd118	7031	7092	low_density	6	12	20	1	3	0	0.0439
rd118.27	rd118	7031	7092	high_density	9	3	12	17	3	0	0.0452
rd118.35	rd118	7031	7092	high_density	10	10	20	24	3	1	0.0457
rd118.16	rd118	7031	7092	low_density	5	11	8	1	3	0	0.0462
rd118.33	rd118	7031	7092	high_density	9	13	12	14	3	0	0.0464
rd118.34	rd118	7031	7092	high_density	10	2	7	19	3	1	0.0477
rd118.38	rd118	7031	7092	high_density	11	1	19	20	3	0	0.0487
rd118.45	rd118	7031	7092	high_density	12	3	25	20	3	1	0.0489
rd118.12	rd118	7031	7092	low_density	4	2	8	1	1	0	0.0498
rd118.50	rd118	7031	7092	high_density	12	14	8	23	3	1	0.0504
rd118.4	rd118	7031	7092	low_density	2	6	10	1	2	0	0.0572
rd118.37	rd118	7031	7092	high_density	10	13	26	21	3	1	0.0583
rd118.3	rd118	7031	7092	low_density	1	10	14	1	0	0	0.0633
rd118.26	rd118	7031	7092	high_density	9	2	3	20	3	1	0.0674
rd118.19	rd118	7031	7092	low_density	6	10	16	1	2	0	0.0677
rd118.14	rd118	7031	7092	low_density	5	1	2	1	1	0	0.0721
rd118.9	rd118	7031	7092	low_density	3	12	28	1	0	0	0.074
rd118.40	rd118	7031	7092	high_density	11	3	27	21	3	1	0.0772
rd118.17	rd118	7031	7092	low_density	6	8	14	1	3	0	0.112
rd118.18	rd118	7031	7092	low_density	6	8	28	1	3	0	0.1446
rd118.2	rd118	7031	7092	low_density	1	3	16	NA	0	0	NA
rd118.15	rd118	7031	7092	low_density	5	4	18	NA	0	0	NA
rd119.22	rd119	7062	7127	low_density	8	3	22	1	3	0	3.00E-04
rd119.1	rd119	7062	7127	low_density	1	6	14	1	3	0	7.00E-04
rd119.5	rd119	7062	7127	low_density	2	5	12	1	3	0	0.001
rd119.24	rd119	7062	7127	low_density	8	12	8	1	0	3	0.001
rd119.21	rd119	7062	7127	low_density	8	3	8	1	3	0	0.0012
rd119.18	rd119	7062	7127	low_density	5	12	20	1	0	2	0.0014
rd119.17	rd119	7062	7127	low_density	5	12	8	1	3	0	0.0018
rd119.6	rd119	7062	7127	low_density	2	8	6	1	3	0	0.0018
rd119.20	rd119	7062	7127	low_density	7	2	8	1	3	0	0.0019
rd119.8	rd119	7062	7127	low_density	3	7	28	1	3	0	0.0019
rd119.13	rd119	7062	7127	low_density	5	3	16	1	3	0	0.002
rd119.12	rd119	7062	7127	low_density	4	10	14	1	3	3	0.003
rd119.9	rd119	7062	7127	low_density	3	9	2	1	3	0	0.0042
rd119.19	rd119	7062	7127	low_density	6	1	6	1	3	0	0.0046
rd119.3	rd119	7062	7127	low_density	2	1	24	1	0	3	0.0049
rd119.16	rd119	7062	7127	low_density	5	6	22	1	3	0	0.0049
rd119.11	rd119	7062	7127	low_density	3	10	16	1	3	1	0.0051
rd119.25	rd119	7062	7127	low_density	8	13	16	1	3	0	0.0055
rd119.4	rd119	7062	7127	low_density	2	5	4	1	3	3	0.006
rd119.15	rd119	7062	7127	low_density	5	6	2	1	2	0	0.0064
rd119.23	rd119	7062	7127	low_density	8	9	24	1	3	0	0.0069
rd119.10	rd119	7062	7127	low_density	3	9	10	1	3	0	0.0084
rd119.36	rd119	7062	7127	high_density	10	12	4	14	3	2	0.0146
rd119.2	rd119	7062	7127	low_density	1	8	2	1	1	0	0.0148
rd119.28	rd119	7062	7127	high_density	9	14	6	12	3	2	0.0149
rd119.29	rd119	7062	7127	high_density	9	14	24	11	3	2	0.0165
rd119.43	rd119	7062	7127	high_density	12	3	21	17	3	2	0.0191
rd119.45	rd119	7062	7127	high_density	12	7	5	22	3	3	0.0216
rd119.33	rd119	7062	7127	high_density	10	7	8	25	3	1	0.0263
rd119.47	rd119	7062	7127	high_density	12	7	12	27	3	0	0.0266
rd119.42	rd119	7062	7127	high_density	12	3	15	22	3	2	0.027
rd119.46	rd119	7062	7127	high_density	12	7	9	29	3	0	0.0271
rd119.37	rd119	7062	7127	high_density	10	12	25	27	3	1	0.0273
rd119.26	rd119	7062	7127	high_density	9	6	27	13	3	1	0.0295
rd119.35	rd119	7062	7127	high_density	10	10	3	24	3	2	0.0311
rd119.49	rd119	7062	7127	high_density	12	10	26	24	3	0	0.032
rd119.38	rd119	7062	7127	high_density	11	3	3	19	3	2	0.0332
rd119.50	rd119	7062	7127	high_density	12	11	8	30	3	0	0.0335
rd119.48	rd119	7062	7127	high_density	12	10	17	28	3	0	0.0359
rd119.30	rd119	7062	7127	high_density	10	5	3	30	3	1	0.0369
rd119.44	rd119	7062	7127	high_density	12	4	27	27	3	1	0.0376
rd119.34	rd119	7062	7127	high_density	10	8	10	29	3	1	0.0389
rd119.39	rd119	7062	7127	high_density	11	3	13	25	3	1	0.0396
rd119.27	rd119	7062	7127	high_density	9	13	3	16	3	1	0.0406
rd119.40	rd119	7062	7127	high_density	11	8	5	21	3	1	0.0425
rd119.32	rd119	7062	7127	high_density	10	5	24	29	3	0	0.0429
rd119.41	rd119	7062	7127	high_density	11	9	28	25	3	1	0.0457
rd119.31	rd119	7062	7127	high_density	10	5	11	33	3	1	0.0471
rd119.7	rd119	7062	7127	low_density	3	1	28	NA	0	0	NA
rd119.14	rd119	7062	7127	low_density	5	5	4	NA	0	0	NA
rd126.11	rd126	9507	6903	low_density	5	5	10	1	0	0	0.002
rd126.6	rd126	9507	6903	low_density	3	7	14	1	3	0	0.0072
rd126.1	rd126	9507	6903	low_density	2	9	12	1	3	0	0.0078
rd126.3	rd126	9507	6903	low_density	3	3	22	1	2	0	0.0081
rd126.24	rd126	9507	6903	low_density	7	9	6	1	3	0	0.0086
rd126.14	rd126	9507	6903	low_density	5	9	2	1	3	0	0.0087
rd126.17	rd126	9507	6903	low_density	6	10	6	1	3	0	0.0101
rd126.41	rd126	9507	6903	high_density	11	6	2	25	3	0	0.011
rd126.2	rd126	9507	6903	low_density	2	14	24	1	1	0	0.0111
rd126.12	rd126	9507	6903	low_density	5	5	12	1	3	0	0.0112
rd126.5	rd126	9507	6903	low_density	3	5	20	1	3	1	0.0128
rd126.25	rd126	9507	6903	low_density	8	1	6	1	2	0	0.0153
rd126.16	rd126	9507	6903	low_density	6	9	16	1	3	0	0.0165
rd126.10	rd126	9507	6903	low_density	4	14	16	1	3	0	0.0166
rd126.18	rd126	9507	6903	low_density	6	10	26	1	3	0	0.0181
rd126.9	rd126	9507	6903	low_density	4	5	22	1	0	0	0.0194
rd126.7	rd126	9507	6903	low_density	3	8	2	1	3	0	0.021
rd126.20	rd126	9507	6903	low_density	7	3	14	1	3	0	0.0215
rd126.19	rd126	9507	6903	low_density	6	12	12	1	3	0	0.0227
rd126.23	rd126	9507	6903	low_density	7	8	8	1	3	0	0.0258
rd126.8	rd126	9507	6903	low_density	3	11	24	1	3	0	0.0268
rd126.4	rd126	9507	6903	low_density	3	5	8	1	3	0	0.0284
rd126.22	rd126	9507	6903	low_density	7	4	10	1	3	0	0.0305
rd126.13	rd126	9507	6903	low_density	5	6	10	1	3	0	0.0311
rd126.37	rd126	9507	6903	high_density	10	11	4	19	3	0	0.0597
rd126.15	rd126	9507	6903	low_density	6	4	22	1	3	0	0.0665
rd126.21	rd126	9507	6903	low_density	7	4	8	1	3	1	0.0672
rd126.50	rd126	9507	6903	high_density	12	14	10	21	3	0	0.0688
rd126.31	rd126	9507	6903	high_density	10	3	15	17	3	1	0.0718
rd126.39	rd126	9507	6903	high_density	10	13	21	21	3	0	0.0741
rd126.34	rd126	9507	6903	high_density	10	7	16	22	3	0	0.0743
rd126.48	rd126	9507	6903	high_density	12	12	6	28	3	0	0.0802
rd126.33	rd126	9507	6903	high_density	10	4	6	30	3	0	0.0811
rd126.49	rd126	9507	6903	high_density	12	12	26	16	3	0	0.0813
rd126.45	rd126	9507	6903	high_density	12	5	19	18	3	0	0.0816
rd126.30	rd126	9507	6903	high_density	10	2	11	30	3	0	0.0832
rd126.44	rd126	9507	6903	high_density	12	2	19	21	3	0	0.0871
rd126.38	rd126	9507	6903	high_density	10	13	7	28	3	0	0.0924
rd126.36	rd126	9507	6903	high_density	10	9	5	31	3	0	0.0938
rd126.26	rd126	9507	6903	high_density	9	2	13	11	3	1	0.0947
rd126.28	rd126	9507	6903	high_density	9	12	24	28	3	0	0.0979
rd126.47	rd126	9507	6903	high_density	12	10	13	17	3	0	0.1
rd126.32	rd126	9507	6903	high_density	10	3	24	26	3	0	0.1037
rd126.27	rd126	9507	6903	high_density	9	4	4	14	3	0	0.1064
rd126.43	rd126	9507	6903	high_density	12	1	14	26	3	0	0.1073
rd126.29	rd126	9507	6903	high_density	9	13	11	26	3	0	0.1091
rd126.40	rd126	9507	6903	high_density	11	1	24	26	3	0	0.1097
rd126.46	rd126	9507	6903	high_density	12	10	11	31	3	0	0.1134
rd126.35	rd126	9507	6903	high_density	10	8	6	47	3	0	0.1221
rd126.42	rd126	9507	6903	high_density	11	6	25	37	3	0	0.1229
rd136.15	rd136	7396	7063	low_density	5	8	6	1	3	0	0.0021
rd136.20	rd136	7396	7063	low_density	6	13	4	1	3	1	0.0024
rd136.13	rd136	7396	7063	low_density	4	11	14	1	0	3	0.0026
rd136.24	rd136	7396	7063	low_density	8	4	24	1	2	0	0.0031
rd136.16	rd136	7396	7063	low_density	6	5	18	1	0	0	0.0032
rd136.10	rd136	7396	7063	low_density	4	2	18	1	2	0	0.0034
rd136.3	rd136	7396	7063	low_density	1	5	28	1	3	3	0.0035
rd136.22	rd136	7396	7063	low_density	7	7	14	1	3	0	0.0037
rd136.1	rd136	7396	7063	low_density	1	1	22	1	3	0	0.004
rd136.6	rd136	7396	7063	low_density	2	5	20	1	0	0	0.0041
rd136.17	rd136	7396	7063	low_density	6	6	18	1	3	0	0.0047
rd136.7	rd136	7396	7063	low_density	2	11	4	1	3	2	0.0052
rd136.5	rd136	7396	7063	low_density	1	9	26	1	3	3	0.0052
rd136.11	rd136	7396	7063	low_density	4	3	10	1	3	0	0.0055
rd136.18	rd136	7396	7063	low_density	6	7	8	1	0	0	0.0056
rd136.19	rd136	7396	7063	low_density	6	12	2	1	3	1	0.0062
rd136.23	rd136	7396	7063	low_density	7	12	20	1	2	0	0.0069
rd136.12	rd136	7396	7063	low_density	4	8	16	1	0	0	0.0069
rd136.21	rd136	7396	7063	low_density	7	5	26	1	0	0	0.0072
rd136.9	rd136	7396	7063	low_density	3	9	6	1	1	0	0.0072
rd136.2	rd136	7396	7063	low_density	1	5	18	1	3	0	0.0073
rd136.4	rd136	7396	7063	low_density	1	8	4	1	3	0	0.0091
rd136.8	rd136	7396	7063	low_density	2	14	18	1	0	0	0.0115
rd136.25	rd136	7396	7063	low_density	8	9	14	1	3	0	0.0139
rd136.43	rd136	7396	7063	high_density	12	2	10	21	3	1	0.0346
rd136.27	rd136	7396	7063	high_density	9	9	26	4	3	1	0.0369
rd136.40	rd136	7396	7063	high_density	11	13	8	12	3	2	0.0371
rd136.47	rd136	7396	7063	high_density	12	6	27	18	3	2	0.0502
rd136.44	rd136	7396	7063	high_density	12	4	5	12	3	2	0.0538
rd136.50	rd136	7396	7063	high_density	12	14	15	11	3	2	0.0545
rd136.41	rd136	7396	7063	high_density	11	13	24	12	3	1	0.055
rd136.39	rd136	7396	7063	high_density	11	9	13	26	3	0	0.0588
rd136.46	rd136	7396	7063	high_density	12	5	4	27	3	0	0.064
rd136.30	rd136	7396	7063	high_density	10	4	21	22	3	2	0.0688
rd136.33	rd136	7396	7063	high_density	10	7	9	20	3	1	0.0708
rd136.49	rd136	7396	7063	high_density	12	10	23	26	3	0	0.0738
rd136.37	rd136	7396	7063	high_density	11	6	24	24	3	0	0.0758
rd136.48	rd136	7396	7063	high_density	12	9	2	30	3	2	0.0797
rd136.45	rd136	7396	7063	high_density	12	4	8	32	3	0	0.0873
rd136.28	rd136	7396	7063	high_density	9	13	14	14	3	1	0.0892
rd136.38	rd136	7396	7063	high_density	11	8	23	27	3	0	0.0908
rd136.26	rd136	7396	7063	high_density	9	7	9	21	3	1	0.0926
rd136.32	rd136	7396	7063	high_density	10	6	22	31	3	1	0.0985
rd136.42	rd136	7396	7063	high_density	12	1	5	31	3	0	0.1004
rd136.29	rd136	7396	7063	high_density	9	14	11	16	3	0	0.1065
rd136.31	rd136	7396	7063	high_density	10	4	24	26	3	0	0.1099
rd136.34	rd136	7396	7063	high_density	10	7	12	30	3	1	0.1114
rd136.36	rd136	7396	7063	high_density	11	5	26	33	3	0	0.1271
rd136.35	rd136	7396	7063	high_density	11	2	12	23	3	1	0.1438
rd136.14	rd136	7396	7063	low_density	5	7	24	NA	0	0	NA
rd138.28	rd138	9057	9920	high_density	9	9	9	2	0	2	0.0029
rd138.5	rd138	9057	9920	low_density	2	10	12	1	0	0	0.0086
rd138.10	rd138	9057	9920	low_density	3	12	2	1	2	0	0.009
rd138.23	rd138	9057	9920	low_density	8	6	6	1	1	0	0.0113
rd138.26	rd138	9057	9920	high_density	9	1	5	5	1	2	0.0135
rd138.6	rd138	9057	9920	low_density	2	12	16	1	0	0	0.0148
rd138.21	rd138	9057	9920	low_density	7	2	20	1	0	0	0.0161
rd138.50	rd138	9057	9920	high_density	12	14	26	4	0	2	0.0165
rd138.36	rd138	9057	9920	high_density	10	13	1	8	2	1	0.0183
rd138.39	rd138	9057	9920	high_density	11	4	24	9	2	2	0.0203
rd138.12	rd138	9057	9920	low_density	4	13	26	1	2	0	0.0225
rd138.17	rd138	9057	9920	low_density	5	12	14	1	3	0	0.0226
rd138.25	rd138	9057	9920	low_density	13	2	24	1	0	1	0.0233
rd138.20	rd138	9057	9920	low_density	6	8	12	1	0	0	0.0238
rd138.15	rd138	9057	9920	low_density	5	6	28	1	0	0	0.024
rd138.13	rd138	9057	9920	low_density	5	1	22	1	3	0	0.0244
rd138.22	rd138	9057	9920	low_density	7	12	12	1	2	0	0.0245
rd138.40	rd138	9057	9920	high_density	11	14	21	14	2	1	0.0257
rd138.48	rd138	9057	9920	high_density	12	13	26	10	1	0	0.026
rd138.44	rd138	9057	9920	high_density	12	5	9	19	3	2	0.0314
rd138.31	rd138	9057	9920	high_density	10	4	19	14	3	2	0.0314
rd138.24	rd138	9057	9920	low_density	8	7	12	1	0	0	0.0322
rd138.8	rd138	9057	9920	low_density	3	2	24	1	1	0	0.0323
rd138.34	rd138	9057	9920	high_density	10	8	24	21	0	2	0.0323
rd138.9	rd138	9057	9920	low_density	3	5	4	1	3	0	0.0333
rd138.2	rd138	9057	9920	low_density	1	10	2	1	1	0	0.0337
rd138.46	rd138	9057	9920	high_density	12	10	1	25	2	2	0.0339
rd138.18	rd138	9057	9920	low_density	6	4	14	1	1	0	0.035
rd138.1	rd138	9057	9920	low_density	1	4	20	1	1	0	0.0358
rd138.4	rd138	9057	9920	low_density	2	1	26	1	0	0	0.0367
rd138.41	rd138	9057	9920	high_density	12	1	17	19	2	1	0.0376
rd138.11	rd138	9057	9920	low_density	4	9	20	1	0	0	0.0376
rd138.35	rd138	9057	9920	high_density	10	9	26	20	3	1	0.0396
rd138.14	rd138	9057	9920	low_density	5	2	16	1	1	0	0.0413
rd138.43	rd138	9057	9920	high_density	12	3	27	23	2	2	0.0429
rd138.38	rd138	9057	9920	high_density	11	3	16	21	2	1	0.0436
rd138.32	rd138	9057	9920	high_density	10	5	17	24	3	2	0.0451
rd138.7	rd138	9057	9920	low_density	3	1	22	1	2	0	0.0454
rd138.30	rd138	9057	9920	high_density	10	3	27	25	3	1	0.0465
rd138.49	rd138	9057	9920	high_density	12	14	22	19	3	2	0.0467
rd138.42	rd138	9057	9920	high_density	12	2	4	22	2	2	0.0475
rd138.47	rd138	9057	9920	high_density	12	13	19	31	3	1	0.0481
rd138.37	rd138	9057	9920	high_density	11	1	6	22	2	3	0.0518
rd138.45	rd138	9057	9920	high_density	12	9	3	21	2	1	0.0568
rd138.3	rd138	9057	9920	low_density	2	1	8	1	1	0	0.0639
rd138.29	rd138	9057	9920	high_density	9	11	13	23	2	2	0.0663
rd138.27	rd138	9057	9920	high_density	9	7	21	26	3	0	0.0689
rd138.33	rd138	9057	9920	high_density	10	6	20	28	3	1	0.0793
rd138.19	rd138	9057	9920	low_density	6	7	24	1	0	0	0.1008
rd138.16	rd138	9057	9920	low_density	5	8	24	NA	0	0	NA
rd153.6	rd153	7322	9507	low_density	2	4	28	1	3	0	0.006
rd153.24	rd153	7322	9507	low_density	8	3	4	1	3	0	0.008
rd153.15	rd153	7322	9507	low_density	5	11	20	1	2	0	0.0121
rd153.23	rd153	7322	9507	low_density	7	13	16	1	3	0	0.0129
rd153.21	rd153	7322	9507	low_density	7	2	18	1	3	0	0.0137
rd153.1	rd153	7322	9507	low_density	1	4	4	1	3	0	0.0147
rd153.17	rd153	7322	9507	low_density	6	10	14	1	2	0	0.0152
rd153.22	rd153	7322	9507	low_density	7	11	10	1	3	0	0.0155
rd153.3	rd153	7322	9507	low_density	1	14	10	1	0	0	0.0174
rd153.25	rd153	7322	9507	low_density	8	10	8	1	3	0	0.021
rd153.41	rd153	7322	9507	high_density	10	13	15	12	3	1	0.0222
rd153.44	rd153	7322	9507	high_density	11	12	5	9	3	2	0.0228
rd153.7	rd153	7322	9507	low_density	3	4	20	1	3	0	0.0229
rd153.33	rd153	7322	9507	high_density	9	13	10	16	3	1	0.0258
rd153.9	rd153	7322	9507	low_density	3	10	14	1	3	0	0.0266
rd153.35	rd153	7322	9507	high_density	10	4	5	13	3	0	0.0289
rd153.34	rd153	7322	9507	high_density	9	14	7	15	3	1	0.0299
rd153.19	rd153	7322	9507	low_density	6	14	14	1	3	0	0.0317
rd153.18	rd153	7322	9507	low_density	6	11	20	1	3	0	0.0325
rd153.37	rd153	7322	9507	high_density	10	6	14	24	3	2	0.0335
rd153.20	rd153	7322	9507	low_density	7	1	20	1	3	0	0.0344
rd153.43	rd153	7322	9507	high_density	11	7	26	25	3	2	0.0355
rd153.39	rd153	7322	9507	high_density	10	9	10	18	3	0	0.0367
rd153.12	rd153	7322	9507	low_density	5	2	20	1	3	0	0.0402
rd153.47	rd153	7322	9507	high_density	12	7	11	18	3	1	0.0405
rd153.45	rd153	7322	9507	high_density	12	2	22	19	3	0	0.0424
rd153.10	rd153	7322	9507	low_density	3	14	4	1	3	0	0.0471
rd153.8	rd153	7322	9507	low_density	3	9	20	1	3	0	0.049
rd153.46	rd153	7322	9507	high_density	12	6	5	17	3	0	0.0512
rd153.40	rd153	7322	9507	high_density	10	12	8	31	3	3	0.0515
rd153.50	rd153	7322	9507	high_density	12	10	24	30	3	2	0.0518
rd153.30	rd153	7322	9507	high_density	9	10	25	22	1	2	0.0522
rd153.49	rd153	7322	9507	high_density	12	9	26	25	3	0	0.0539
rd153.29	rd153	7322	9507	high_density	9	10	2	26	3	2	0.0542
rd153.31	rd153	7322	9507	high_density	9	11	16	21	3	2	0.0565
rd153.5	rd153	7322	9507	low_density	2	4	24	1	3	0	0.0569
rd153.16	rd153	7322	9507	low_density	6	5	24	1	0	0	0.0594
rd153.28	rd153	7322	9507	high_density	9	8	5	21	3	1	0.0597
rd153.48	rd153	7322	9507	high_density	12	9	9	25	3	2	0.0597
rd153.38	rd153	7322	9507	high_density	10	7	15	28	3	2	0.0605
rd153.4	rd153	7322	9507	low_density	2	4	12	1	3	0	0.0627
rd153.36	rd153	7322	9507	high_density	10	5	28	31	3	0	0.0627
rd153.42	rd153	7322	9507	high_density	11	1	5	24	3	2	0.0642
rd153.32	rd153	7322	9507	high_density	9	12	4	27	3	2	0.0654
rd153.2	rd153	7322	9507	low_density	1	12	12	1	1	0	0.0754
rd153.11	rd153	7322	9507	low_density	4	7	8	1	0	0	0.084
rd153.26	rd153	7322	9507	high_density	9	5	5	NA	0	0	NA
rd153.27	rd153	7322	9507	high_density	9	6	9	NA	0	0	NA
rd153.13	rd153	7322	9507	low_density	5	4	2	NA	0	0	NA
rd153.14	rd153	7322	9507	low_density	5	8	12	NA	0	0	NA
rd158.22	rd158	6150	9796	low_density	7	8	10	1	0	0	0.0092
rd158.26	rd158	6150	9796	high_density	9	5	15	1	0	3	0.0094
rd158.5	rd158	6150	9796	low_density	3	3	10	1	0	0	0.0177
rd158.45	rd158	6150	9796	high_density	11	12	21	6	2	1	0.0222
rd158.27	rd158	6150	9796	high_density	9	8	28	10	3	2	0.0239
rd158.23	rd158	6150	9796	low_density	7	8	14	1	1	0	0.0256
rd158.48	rd158	6150	9796	high_density	12	13	21	17	3	1	0.0279
rd158.28	rd158	6150	9796	high_density	9	11	24	16	3	2	0.029
rd158.33	rd158	6150	9796	high_density	10	8	1	18	1	3	0.0293
rd158.1	rd158	6150	9796	low_density	1	2	22	1	0	0	0.0299
rd158.19	rd158	6150	9796	low_density	6	10	22	1	0	0	0.0301
rd158.16	rd158	6150	9796	low_density	5	11	12	1	0	0	0.0311
rd158.14	rd158	6150	9796	low_density	4	13	20	1	0	0	0.0322
rd158.31	rd158	6150	9796	high_density	10	6	17	17	3	1	0.0329
rd158.20	rd158	6150	9796	low_density	7	2	16	1	2	0	0.0359
rd158.11	rd158	6150	9796	low_density	4	11	12	1	2	1	0.0367
rd158.46	rd158	6150	9796	high_density	12	3	6	17	0	3	0.0368
rd158.32	rd158	6150	9796	high_density	10	7	26	15	3	0	0.0369
rd158.21	rd158	6150	9796	low_density	7	6	28	1	1	0	0.037
rd158.25	rd158	6150	9796	low_density	8	12	4	1	0	0	0.0377
rd158.34	rd158	6150	9796	high_density	10	8	22	24	1	1	0.0377
rd158.50	rd158	6150	9796	high_density	13	3	11	24	2	2	0.0384
rd158.18	rd158	6150	9796	low_density	6	9	18	1	0	0	0.0395
rd158.4	rd158	6150	9796	low_density	1	13	26	1	0	0	0.0405
rd158.43	rd158	6150	9796	high_density	11	11	24	10	3	1	0.0422
rd158.38	rd158	6150	9796	high_density	11	6	7	15	3	1	0.0432
rd158.37	rd158	6150	9796	high_density	11	5	6	20	3	2	0.0434
rd158.17	rd158	6150	9796	low_density	5	11	16	1	0	0	0.0451
rd158.8	rd158	6150	9796	low_density	4	7	10	1	0	0	0.0462
rd158.30	rd158	6150	9796	high_density	10	2	22	21	0	2	0.0477
rd158.49	rd158	6150	9796	high_density	13	3	1	26	1	0	0.0477
rd158.6	rd158	6150	9796	low_density	3	11	26	1	0	0	0.0483
rd158.40	rd158	6150	9796	high_density	11	9	10	18	2	1	0.0494
rd158.12	rd158	6150	9796	low_density	4	12	10	1	3	0	0.0529
rd158.39	rd158	6150	9796	high_density	11	8	22	10	2	0	0.0534
rd158.29	rd158	6150	9796	high_density	10	1	10	33	3	0	0.0554
rd158.2	rd158	6150	9796	low_density	1	5	16	1	0	0	0.0592
rd158.47	rd158	6150	9796	high_density	12	5	6	29	3	1	0.0595
rd158.36	rd158	6150	9796	high_density	10	13	12	15	3	1	0.0617
rd158.10	rd158	6150	9796	low_density	4	10	4	1	0	0	0.0618
rd158.35	rd158	6150	9796	high_density	10	11	15	27	3	3	0.0627
rd158.41	rd158	6150	9796	high_density	11	9	17	35	3	1	0.0635
rd158.7	rd158	6150	9796	low_density	4	6	26	1	0	0	0.0644
rd158.9	rd158	6150	9796	low_density	4	8	12	1	0	0	0.0685
rd158.3	rd158	6150	9796	low_density	1	11	18	1	0	0	0.0712
rd158.44	rd158	6150	9796	high_density	11	12	17	25	3	1	0.0737
rd158.24	rd158	6150	9796	low_density	8	9	20	1	0	0	0.0835
rd158.13	rd158	6150	9796	low_density	4	12	28	1	0	0	0.0955
rd158.42	rd158	6150	9796	high_density	11	10	2	12	0	0	0.1851
rd158.15	rd158	6150	9796	low_density	5	5	8	NA	0	0	NA
rd159.13	rd159	9510	6390	low_density	3	7	18	1	1	0	0.0047
rd159.10	rd159	9510	6390	low_density	3	3	6	1	0	0	0.012
rd159.16	rd159	9510	6390	low_density	4	13	2	1	3	0	0.014
rd159.7	rd159	9510	6390	low_density	2	12	6	1	2	0	0.0169
rd159.12	rd159	9510	6390	low_density	3	6	12	1	3	1	0.02
rd159.5	rd159	9510	6390	low_density	2	8	22	1	3	0	0.0206
rd159.21	rd159	9510	6390	low_density	7	2	6	1	2	0	0.0258
rd159.1	rd159	9510	6390	low_density	1	3	22	1	1	0	0.0272
rd159.24	rd159	9510	6390	low_density	7	9	28	1	1	0	0.0295
rd159.22	rd159	9510	6390	low_density	7	8	28	1	1	0	0.0318
rd159.18	rd159	9510	6390	low_density	5	8	28	1	3	1	0.0321
rd159.9	rd159	9510	6390	low_density	3	2	2	1	1	0	0.0327
rd159.6	rd159	9510	6390	low_density	2	8	24	1	2	0	0.0329
rd159.4	rd159	9510	6390	low_density	1	13	6	1	3	1	0.035
rd159.2	rd159	9510	6390	low_density	1	7	26	1	3	0	0.0386
rd159.8	rd159	9510	6390	low_density	2	14	26	1	1	0	0.0395
rd159.23	rd159	9510	6390	low_density	7	9	12	1	1	0	0.0408
rd159.25	rd159	9510	6390	low_density	7	11	18	1	0	0	0.041
rd159.14	rd159	9510	6390	low_density	4	2	4	1	1	0	0.046
rd159.19	rd159	9510	6390	low_density	6	6	6	1	3	0	0.0516
rd159.39	rd159	9510	6390	high_density	10	12	15	11	3	1	0.0593
rd159.15	rd159	9510	6390	low_density	4	10	16	1	1	0	0.0691
rd159.3	rd159	9510	6390	low_density	1	12	20	1	2	0	0.0713
rd159.20	rd159	9510	6390	low_density	6	8	22	1	0	0	0.0723
rd159.17	rd159	9510	6390	low_density	4	14	14	1	2	0	0.0771
rd159.47	rd159	9510	6390	high_density	12	3	23	11	3	0	0.0907
rd159.40	rd159	9510	6390	high_density	10	13	2	9	3	0	0.0913
rd159.45	rd159	9510	6390	high_density	11	9	20	12	3	0	0.0968
rd159.44	rd159	9510	6390	high_density	11	9	2	20	3	0	0.0975
rd159.28	rd159	9510	6390	high_density	9	4	2	6	3	1	0.1142
rd159.35	rd159	9510	6390	high_density	10	4	15	12	3	0	0.1165
rd159.36	rd159	9510	6390	high_density	10	11	7	21	3	0	0.1203
rd159.38	rd159	9510	6390	high_density	10	12	10	21	3	1	0.1241
rd159.32	rd159	9510	6390	high_density	9	11	15	20	3	0	0.1255
rd159.49	rd159	9510	6390	high_density	12	13	11	19	3	0	0.1261
rd159.29	rd159	9510	6390	high_density	9	4	5	5	3	1	0.1274
rd159.37	rd159	9510	6390	high_density	10	12	2	11	3	1	0.1294
rd159.41	rd159	9510	6390	high_density	10	14	4	17	3	2	0.1297
rd159.48	rd159	9510	6390	high_density	12	5	11	28	3	0	0.1305
rd159.50	rd159	9510	6390	high_density	12	13	12	21	3	0	0.1396
rd159.33	rd159	9510	6390	high_density	9	11	17	20	3	0	0.1441
rd159.30	rd159	9510	6390	high_density	9	6	25	8	3	0	0.1485
rd159.34	rd159	9510	6390	high_density	10	3	17	29	3	1	0.1506
rd159.31	rd159	9510	6390	high_density	9	10	28	22	3	0	0.1564
rd159.27	rd159	9510	6390	high_density	9	3	21	12	2	0	0.1601
rd159.26	rd159	9510	6390	high_density	9	2	8	18	3	0	0.1646
rd159.42	rd159	9510	6390	high_density	11	1	8	16	3	0	0.1675
rd159.43	rd159	9510	6390	high_density	11	1	15	23	3	0	0.1881
rd159.46	rd159	9510	6390	high_density	11	10	6	21	3	1	0.1966
rd159.11	rd159	9510	6390	low_density	3	4	12	NA	0	0	NA
rd171.27	rd171	9776	6023	high_density	9	5	16	1	0	1	0.0053
rd171.25	rd171	9776	6023	low_density	8	3	2	1	0	0	0.014
rd171.29	rd171	9776	6023	high_density	9	8	21	4	0	2	0.0144
rd171.44	rd171	9776	6023	high_density	11	14	24	9	0	2	0.0146
rd171.39	rd171	9776	6023	high_density	10	13	27	8	3	3	0.0181
rd171.36	rd171	9776	6023	high_density	10	9	16	13	0	2	0.0273
rd171.31	rd171	9776	6023	high_density	9	12	10	10	3	1	0.0297
rd171.46	rd171	9776	6023	high_density	12	4	14	9	0	0	0.031
rd171.35	rd171	9776	6023	high_density	10	9	3	17	3	0	0.0313
rd171.42	rd171	9776	6023	high_density	11	8	4	6	0	1	0.0323
rd171.37	rd171	9776	6023	high_density	10	12	23	20	3	1	0.0364
rd171.40	rd171	9776	6023	high_density	11	2	5	9	0	2	0.037
rd171.50	rd171	9776	6023	high_density	12	14	2	16	2	1	0.0376
rd171.47	rd171	9776	6023	high_density	12	4	24	21	3	1	0.0402
rd171.32	rd171	9776	6023	high_density	9	12	12	14	0	3	0.041
rd171.41	rd171	9776	6023	high_density	11	5	19	19	3	2	0.044
rd171.14	rd171	9776	6023	low_density	4	5	10	1	0	0	0.0458
rd171.7	rd171	9776	6023	low_density	2	13	22	1	0	0	0.0463
rd171.38	rd171	9776	6023	high_density	10	13	22	18	3	0	0.0464
rd171.43	rd171	9776	6023	high_density	11	11	3	11	0	1	0.0481
rd171.12	rd171	9776	6023	low_density	4	2	10	1	0	0	0.0495
rd171.45	rd171	9776	6023	high_density	12	2	27	17	1	1	0.0497
rd171.28	rd171	9776	6023	high_density	9	6	2	18	3	1	0.0522
rd171.33	rd171	9776	6023	high_density	10	4	18	19	3	1	0.0536
rd171.22	rd171	9776	6023	low_density	6	14	18	1	2	0	0.0569
rd171.49	rd171	9776	6023	high_density	12	11	20	19	3	1	0.0592
rd171.2	rd171	9776	6023	low_density	1	13	12	1	0	1	0.0598
rd171.19	rd171	9776	6023	low_density	6	11	6	1	1	0	0.0603
rd171.48	rd171	9776	6023	high_density	12	8	5	28	3	1	0.0608
rd171.34	rd171	9776	6023	high_density	10	6	10	26	3	1	0.0638
rd171.9	rd171	9776	6023	low_density	3	6	16	1	0	0	0.0647
rd171.23	rd171	9776	6023	low_density	7	3	4	1	0	0	0.0658
rd171.8	rd171	9776	6023	low_density	3	4	10	1	0	0	0.0668
rd171.16	rd171	9776	6023	low_density	5	6	26	1	0	0	0.0695
rd171.17	rd171	9776	6023	low_density	5	8	2	1	0	0	0.0699
rd171.13	rd171	9776	6023	low_density	4	4	4	1	0	0	0.0716
rd171.5	rd171	9776	6023	low_density	2	2	10	1	2	0	0.0717
rd171.3	rd171	9776	6023	low_density	1	14	14	1	0	0	0.0746
rd171.4	rd171	9776	6023	low_density	1	14	18	1	0	0	0.0802
rd171.1	rd171	9776	6023	low_density	1	7	8	1	0	0	0.0803
rd171.30	rd171	9776	6023	high_density	9	12	6	23	3	1	0.0813
rd171.10	rd171	9776	6023	low_density	3	11	2	1	0	0	0.082
rd171.24	rd171	9776	6023	low_density	7	8	16	1	0	0	0.0839
rd171.15	rd171	9776	6023	low_density	4	5	18	1	0	0	0.0924
rd171.18	rd171	9776	6023	low_density	6	7	22	1	1	0	0.0952
rd171.21	rd171	9776	6023	low_density	6	13	12	1	0	0	0.0993
rd171.11	rd171	9776	6023	low_density	3	11	16	1	0	0	0.1
rd171.20	rd171	9776	6023	low_density	6	11	18	1	0	0	0.12
rd171.6	rd171	9776	6023	low_density	2	11	12	1	0	0	0.1511
rd171.26	rd171	9776	6023	high_density	9	5	2	NA	0	0	NA
rd185.20	rd185	9920	6901	low_density	4	13	16	1	0	0	0.0017
rd185.6	rd185	9920	6901	low_density	1	12	16	1	0	0	0.0117
rd185.5	rd185	9920	6901	low_density	1	10	28	1	0	0	0.0142
rd185.25	rd185	9920	6901	low_density	7	7	16	1	0	0	0.0168
rd185.2	rd185	9920	6901	low_density	1	4	6	1	0	0	0.0171
rd185.17	rd185	9920	6901	low_density	4	9	12	1	0	0	0.0203
rd185.15	rd185	9920	6901	low_density	4	1	26	1	0	0	0.0211
rd185.12	rd185	9920	6901	low_density	2	14	14	1	0	0	0.0217
rd185.16	rd185	9920	6901	low_density	4	8	14	1	0	0	0.0223
rd185.23	rd185	9920	6901	low_density	6	4	24	1	0	0	0.0242
rd185.7	rd185	9920	6901	low_density	1	13	14	1	0	1	0.0258
rd185.9	rd185	9920	6901	low_density	2	1	20	1	0	0	0.026
rd185.1	rd185	9920	6901	low_density	1	4	2	1	0	0	0.0274
rd185.8	rd185	9920	6901	low_density	2	1	18	1	0	0	0.0284
rd185.10	rd185	9920	6901	low_density	2	3	20	1	0	1	0.0285
rd185.13	rd185	9920	6901	low_density	3	5	18	1	3	0	0.0299
rd185.21	rd185	9920	6901	low_density	4	13	24	1	0	0	0.0321
rd185.19	rd185	9920	6901	low_density	4	12	24	1	0	0	0.0351
rd185.4	rd185	9920	6901	low_density	1	10	20	1	0	0	0.0354
rd185.24	rd185	9920	6901	low_density	6	13	16	1	1	1	0.0359
rd185.3	rd185	9920	6901	low_density	1	9	4	1	0	0	0.0384
rd185.14	rd185	9920	6901	low_density	3	9	16	1	0	0	0.0433
rd185.11	rd185	9920	6901	low_density	2	4	6	1	0	0	0.0512
rd185.18	rd185	9920	6901	low_density	4	11	4	1	0	0	0.0555
rd185.22	rd185	9920	6901	low_density	5	10	12	1	0	0	0.0624
rd185.48	rd185	9920	6901	high_density	12	6	6	5	0	1	0.0735
rd185.38	rd185	9920	6901	high_density	11	6	26	4	0	0	0.0787
rd185.44	rd185	9920	6901	high_density	11	13	23	6	0	1	0.0806
rd185.47	rd185	9920	6901	high_density	12	5	10	19	3	0	0.1024
rd185.30	rd185	9920	6901	high_density	10	9	18	12	0	2	0.1051
rd185.28	rd185	9920	6901	high_density	10	2	5	10	0	1	0.1099
rd185.33	rd185	9920	6901	high_density	10	14	5	11	0	1	0.1152
rd185.29	rd185	9920	6901	high_density	10	7	18	11	0	0	0.1179
rd185.41	rd185	9920	6901	high_density	11	10	17	5	0	0	0.1241
rd185.26	rd185	9920	6901	high_density	9	3	13	7	0	0	0.1243
rd185.31	rd185	9920	6901	high_density	10	10	22	13	0	0	0.125
rd185.32	rd185	9920	6901	high_density	10	13	4	12	3	1	0.1354
rd185.39	rd185	9920	6901	high_density	11	7	10	8	0	1	0.1361
rd185.36	rd185	9920	6901	high_density	11	2	21	8	2	0	0.1372
rd185.37	rd185	9920	6901	high_density	11	5	15	22	0	0	0.1393
rd185.45	rd185	9920	6901	high_density	12	1	18	28	3	0	0.1438
rd185.40	rd185	9920	6901	high_density	11	8	26	15	3	0	0.1593
rd185.46	rd185	9920	6901	high_density	12	3	2	31	3	1	0.1655
rd185.49	rd185	9920	6901	high_density	12	6	9	27	2	1	0.1668
rd185.27	rd185	9920	6901	high_density	9	11	9	21	3	1	0.1676
rd185.34	rd185	9920	6901	high_density	11	1	11	8	0	1	0.171
rd185.42	rd185	9920	6901	high_density	11	10	26	13	0	0	0.175
rd185.50	rd185	9920	6901	high_density	12	14	12	28	0	1	0.201
rd185.43	rd185	9920	6901	high_density	11	11	25	25	0	0	0.2204
rd185.35	rd185	9920	6901	high_density	11	1	21	22	0	0	0.2421
rd199.2	rd199	159	6975	low_density	1	6	2	1	3	1	0.003
rd199.4	rd199	159	6975	low_density	2	11	26	1	3	1	0.0035
rd199.22	rd199	159	6975	low_density	7	14	20	1	1	1	0.0038
rd199.1	rd199	159	6975	low_density	1	4	12	1	0	0	0.0044
rd199.7	rd199	159	6975	low_density	4	2	20	1	3	1	0.0053
rd199.3	rd199	159	6975	low_density	2	6	20	1	3	0	0.0063
rd199.24	rd199	159	6975	low_density	8	3	24	1	3	0	0.0063
rd199.25	rd199	159	6975	low_density	8	9	26	1	3	0	0.0066
rd199.20	rd199	159	6975	low_density	6	11	22	1	0	1	0.0075
rd199.9	rd199	159	6975	low_density	5	1	8	1	0	1	0.0076
rd199.6	rd199	159	6975	low_density	3	7	6	1	3	2	0.0086
rd199.23	rd199	159	6975	low_density	8	1	16	1	3	0	0.01
rd199.19	rd199	159	6975	low_density	6	11	12	1	1	0	0.0104
rd199.27	rd199	159	6975	high_density	9	5	4	1	1	1	0.0118
rd199.12	rd199	159	6975	low_density	5	3	10	1	2	0	0.0118
rd199.15	rd199	159	6975	low_density	5	11	14	1	3	0	0.0122
rd199.17	rd199	159	6975	low_density	6	3	16	1	0	1	0.0137
rd199.10	rd199	159	6975	low_density	5	2	8	1	3	0	0.0139
rd199.16	rd199	159	6975	low_density	5	14	20	1	3	1	0.0143
rd199.8	rd199	159	6975	low_density	4	7	14	1	0	1	0.0165
rd199.14	rd199	159	6975	low_density	5	10	24	1	0	0	0.0193
rd199.29	rd199	159	6975	high_density	9	9	6	7	3	1	0.0218
rd199.18	rd199	159	6975	low_density	6	7	4	1	2	1	0.0246
rd199.5	rd199	159	6975	low_density	3	5	2	1	3	1	0.0253
rd199.26	rd199	159	6975	high_density	9	4	18	2	2	1	0.0269
rd199.42	rd199	159	6975	high_density	12	2	7	11	3	1	0.0269
rd199.31	rd199	159	6975	high_density	10	3	2	20	3	0	0.0281
rd199.11	rd199	159	6975	low_density	5	2	12	1	1	1	0.0281
rd199.21	rd199	159	6975	low_density	6	13	14	1	2	0	0.0295
rd199.33	rd199	159	6975	high_density	10	9	19	18	3	1	0.0295
rd199.35	rd199	159	6975	high_density	10	11	19	22	3	1	0.0351
rd199.43	rd199	159	6975	high_density	12	2	14	25	3	1	0.0371
rd199.47	rd199	159	6975	high_density	12	10	8	20	3	0	0.0384
rd199.45	rd199	159	6975	high_density	12	7	2	22	3	2	0.0389
rd199.49	rd199	159	6975	high_density	13	3	12	26	3	0	0.0404
rd199.50	rd199	159	6975	high_density	13	3	22	22	3	1	0.0415
rd199.32	rd199	159	6975	high_density	10	9	7	26	3	1	0.0444
rd199.44	rd199	159	6975	high_density	12	3	5	28	3	1	0.0445
rd199.30	rd199	159	6975	high_density	10	1	16	30	3	1	0.049
rd199.34	rd199	159	6975	high_density	10	9	28	25	3	1	0.0496
rd199.48	rd199	159	6975	high_density	12	13	18	25	3	0	0.0532
rd199.40	rd199	159	6975	high_density	11	6	18	26	3	0	0.0541
rd199.46	rd199	159	6975	high_density	12	9	15	30	3	0	0.0561
rd199.37	rd199	159	6975	high_density	11	2	8	24	3	0	0.0572
rd199.41	rd199	159	6975	high_density	11	11	1	30	3	0	0.0591
rd199.28	rd199	159	6975	high_density	9	7	20	13	3	1	0.0597
rd199.36	rd199	159	6975	high_density	11	1	4	24	3	2	0.067
rd199.39	rd199	159	6975	high_density	11	5	1	23	3	0	0.0705
rd199.38	rd199	159	6975	high_density	11	4	17	32	3	2	0.0742
rd199.13	rd199	159	6975	low_density	5	5	20	NA	0	0	NA
rd200.23	rd200	139	7288	low_density	7	9	24	1	1	1	0.001
rd200.29	rd200	139	7288	high_density	9	7	16	1	0	2	0.0021
rd200.14	rd200	139	7288	low_density	6	2	12	1	3	0	0.0043
rd200.31	rd200	139	7288	high_density	9	9	13	1	3	2	0.0044
rd200.21	rd200	139	7288	low_density	7	4	24	1	3	2	0.0044
rd200.17	rd200	139	7288	low_density	6	10	12	1	3	2	0.005
rd200.39	rd200	139	7288	high_density	11	9	11	7	3	1	0.009
rd200.13	rd200	139	7288	low_density	5	11	6	1	3	0	0.0095
rd200.6	rd200	139	7288	low_density	3	10	2	1	0	0	0.0101
rd200.4	rd200	139	7288	low_density	3	6	6	1	3	1	0.0101
rd200.42	rd200	139	7288	high_density	11	12	15	10	3	1	0.0109
rd200.24	rd200	139	7288	low_density	7	10	22	1	2	0	0.0112
rd200.11	rd200	139	7288	low_density	4	10	24	1	0	0	0.0113
rd200.38	rd200	139	7288	high_density	11	3	8	7	3	0	0.0121
rd200.12	rd200	139	7288	low_density	4	12	2	1	0	0	0.0137
rd200.2	rd200	139	7288	low_density	3	2	28	1	0	1	0.014
rd200.25	rd200	139	7288	low_density	8	1	4	1	0	0	0.0141
rd200.46	rd200	139	7288	high_density	12	13	14	14	3	0	0.0145
rd200.19	rd200	139	7288	low_density	7	1	18	1	3	2	0.0145
rd200.5	rd200	139	7288	low_density	3	8	8	1	3	2	0.0154
rd200.18	rd200	139	7288	low_density	6	12	28	1	3	0	0.0175
rd200.47	rd200	139	7288	high_density	12	13	15	10	3	1	0.0191
rd200.48	rd200	139	7288	high_density	12	13	16	17	3	0	0.0197
rd200.37	rd200	139	7288	high_density	10	13	14	18	3	2	0.0204
rd200.7	rd200	139	7288	low_density	3	12	8	1	3	0	0.0206
rd200.26	rd200	139	7288	high_density	9	1	16	11	3	0	0.021
rd200.28	rd200	139	7288	high_density	9	6	17	25	3	0	0.0227
rd200.32	rd200	139	7288	high_density	9	10	16	14	3	1	0.0246
rd200.35	rd200	139	7288	high_density	10	10	18	23	3	1	0.0247
rd200.41	rd200	139	7288	high_density	11	12	13	17	3	0	0.0255
rd200.36	rd200	139	7288	high_density	10	11	11	23	3	1	0.0269
rd200.50	rd200	139	7288	high_density	13	3	23	30	3	1	0.0275
rd200.44	rd200	139	7288	high_density	12	7	24	21	3	0	0.0281
rd200.20	rd200	139	7288	low_density	7	4	20	1	3	1	0.0286
rd200.27	rd200	139	7288	high_density	9	2	22	16	3	1	0.0314
rd200.33	rd200	139	7288	high_density	10	1	20	24	3	1	0.032
rd200.15	rd200	139	7288	low_density	6	5	12	1	3	0	0.0326
rd200.45	rd200	139	7288	high_density	12	13	4	24	3	0	0.0367
rd200.8	rd200	139	7288	low_density	4	1	16	1	2	0	0.0373
rd200.34	rd200	139	7288	high_density	10	2	20	22	3	0	0.0379
rd200.43	rd200	139	7288	high_density	12	2	13	36	3	1	0.0387
rd200.9	rd200	139	7288	low_density	4	5	26	1	0	0	0.0389
rd200.10	rd200	139	7288	low_density	4	10	2	1	3	0	0.04
rd200.22	rd200	139	7288	low_density	7	8	20	1	3	2	0.041
rd200.49	rd200	139	7288	high_density	13	3	7	23	3	0	0.0456
rd200.40	rd200	139	7288	high_density	11	10	4	22	3	1	0.0564
rd200.16	rd200	139	7288	low_density	6	6	16	1	3	0	0.0568
rd200.1	rd200	139	7288	low_density	1	14	12	1	0	0	0.0586
rd200.3	rd200	139	7288	low_density	3	4	14	1	0	0	0.0609
rd200.30	rd200	139	7288	high_density	9	8	23	NA	0	0	NA
rd205.15	rd205	5907	7177	low_density	4	14	28	1	0	1	0.0118
rd205.1	rd205	5907	7177	low_density	1	3	26	1	3	0	0.0152
rd205.13	rd205	5907	7177	low_density	4	8	10	1	0	0	0.0169
rd205.19	rd205	5907	7177	low_density	5	14	10	1	3	0	0.0173
rd205.25	rd205	5907	7177	low_density	8	12	2	1	3	0	0.0178
rd205.21	rd205	5907	7177	low_density	7	3	16	1	3	1	0.0218
rd205.49	rd205	5907	7177	high_density	12	13	7	13	3	1	0.0225
rd205.16	rd205	5907	7177	low_density	5	1	28	1	0	1	0.0234
rd205.14	rd205	5907	7177	low_density	4	9	28	1	0	0	0.0246
rd205.8	rd205	5907	7177	low_density	3	1	6	1	0	0	0.0261
rd205.3	rd205	5907	7177	low_density	1	10	16	1	0	0	0.0263
rd205.24	rd205	5907	7177	low_density	8	9	4	1	0	0	0.0288
rd205.22	rd205	5907	7177	low_density	7	10	14	1	1	0	0.0292
rd205.31	rd205	5907	7177	high_density	9	7	22	6	3	1	0.0308
rd205.6	rd205	5907	7177	low_density	2	9	14	1	0	0	0.0315
rd205.10	rd205	5907	7177	low_density	3	5	16	1	1	0	0.0319
rd205.29	rd205	5907	7177	high_density	9	6	22	7	3	1	0.0322
rd205.39	rd205	5907	7177	high_density	10	12	17	16	3	3	0.0328
rd205.23	rd205	5907	7177	low_density	8	7	28	1	3	0	0.0336
rd205.12	rd205	5907	7177	low_density	4	4	18	1	0	1	0.0344
rd205.38	rd205	5907	7177	high_density	10	12	6	21	3	0	0.0367
rd205.4	rd205	5907	7177	low_density	1	10	24	1	0	0	0.0368
rd205.11	rd205	5907	7177	low_density	4	3	4	1	1	0	0.0386
rd205.46	rd205	5907	7177	high_density	12	1	9	17	3	0	0.0414
rd205.18	rd205	5907	7177	low_density	5	12	24	1	0	0	0.042
rd205.2	rd205	5907	7177	low_density	1	4	26	1	1	0	0.0433
rd205.35	rd205	5907	7177	high_density	10	8	13	30	3	1	0.0444
rd205.26	rd205	5907	7177	high_density	9	2	17	14	3	0	0.0446
rd205.47	rd205	5907	7177	high_density	12	6	3	18	3	1	0.0465
rd205.34	rd205	5907	7177	high_density	10	7	2	28	3	2	0.05
rd205.9	rd205	5907	7177	low_density	3	4	16	1	3	0	0.0572
rd205.40	rd205	5907	7177	high_density	11	2	15	4	3	0	0.0594
rd205.44	rd205	5907	7177	high_density	11	11	23	26	3	0	0.0703
rd205.36	rd205	5907	7177	high_density	10	8	23	9	3	2	0.0746
rd205.5	rd205	5907	7177	low_density	2	4	16	1	0	0	0.0765
rd205.17	rd205	5907	7177	low_density	5	11	28	1	0	0	0.0771
rd205.32	rd205	5907	7177	high_density	9	10	24	32	3	0	0.079
rd205.42	rd205	5907	7177	high_density	11	6	1	22	3	0	0.0812
rd205.7	rd205	5907	7177	low_density	2	14	20	1	0	1	0.0857
rd205.37	rd205	5907	7177	high_density	10	10	26	15	3	2	0.1071
rd205.20	rd205	5907	7177	low_density	6	7	20	1	1	0	0.1121
rd205.50	rd205	5907	7177	high_density	12	14	18	27	3	0	0.127
rd205.45	rd205	5907	7177	high_density	11	13	9	24	3	0	0.1312
rd205.41	rd205	5907	7177	high_density	11	3	5	34	3	0	0.1459
rd205.30	rd205	5907	7177	high_density	9	7	2	10	3	1	0.1479
rd205.33	rd205	5907	7177	high_density	10	3	21	26	3	0	0.1561
rd205.48	rd205	5907	7177	high_density	12	10	14	12	3	0	0.1722
rd205.43	rd205	5907	7177	high_density	11	7	7	25	3	0	0.1774
rd205.27	rd205	5907	7177	high_density	9	5	6	NA	0	0	NA
rd205.28	rd205	5907	7177	high_density	9	5	18	NA	0	0	NA
rd225.5	rd225	9659	8376	low_density	3	8	18	1	0	1	0.0087
rd225.10	rd225	9659	8376	low_density	4	12	12	1	0	0	0.0146
rd225.31	rd225	9659	8376	high_density	9	10	19	23	0	0	0.0188
rd225.21	rd225	9659	8376	low_density	7	11	14	1	0	1	0.0268
rd225.23	rd225	9659	8376	low_density	8	8	26	1	0	0	0.0285
rd225.14	rd225	9659	8376	low_density	6	4	26	1	0	0	0.0324
rd225.13	rd225	9659	8376	low_density	5	14	14	1	0	0	0.0352
rd225.30	rd225	9659	8376	high_density	9	6	14	8	0	2	0.0359
rd225.42	rd225	9659	8376	high_density	11	10	3	20	0	1	0.0365
rd225.40	rd225	9659	8376	high_density	11	6	15	14	0	1	0.0367
rd225.29	rd225	9659	8376	high_density	9	6	1	9	0	3	0.0369
rd225.49	rd225	9659	8376	high_density	12	13	6	10	0	0	0.038
rd225.36	rd225	9659	8376	high_density	10	2	12	15	0	2	0.0421
rd225.24	rd225	9659	8376	low_density	8	13	14	1	0	0	0.0431
rd225.26	rd225	9659	8376	high_density	9	2	27	16	0	1	0.0453
rd225.38	rd225	9659	8376	high_density	10	11	20	18	0	0	0.0463
rd225.48	rd225	9659	8376	high_density	12	11	19	27	0	1	0.0474
rd225.4	rd225	9659	8376	low_density	2	7	6	1	0	0	0.0485
rd225.28	rd225	9659	8376	high_density	9	5	28	15	0	1	0.0486
rd225.9	rd225	9659	8376	low_density	4	2	16	1	0	0	0.0521
rd225.34	rd225	9659	8376	high_density	10	1	3	25	0	2	0.0523
rd225.20	rd225	9659	8376	low_density	7	6	26	1	0	0	0.0534
rd225.41	rd225	9659	8376	high_density	11	8	3	14	0	1	0.0536
rd225.27	rd225	9659	8376	high_density	9	3	28	18	0	2	0.0607
rd225.6	rd225	9659	8376	low_density	3	14	22	1	1	0	0.0614
rd225.32	rd225	9659	8376	high_density	9	11	18	21	0	1	0.0625
rd225.3	rd225	9659	8376	low_density	1	8	6	1	0	0	0.0636
rd225.19	rd225	9659	8376	low_density	7	5	28	1	0	0	0.065
rd225.46	rd225	9659	8376	high_density	12	10	25	16	0	1	0.0653
rd225.44	rd225	9659	8376	high_density	12	1	26	27	0	2	0.0688
rd225.45	rd225	9659	8376	high_density	12	2	16	27	0	1	0.0688
rd225.37	rd225	9659	8376	high_density	10	6	19	29	0	3	0.0691
rd225.35	rd225	9659	8376	high_density	10	2	4	31	0	1	0.0737
rd225.39	rd225	9659	8376	high_density	11	3	19	25	0	2	0.0774
rd225.50	rd225	9659	8376	high_density	12	14	17	22	0	1	0.0776
rd225.16	rd225	9659	8376	low_density	6	8	2	1	0	0	0.0795
rd225.11	rd225	9659	8376	low_density	4	14	10	1	0	0	0.081
rd225.18	rd225	9659	8376	low_density	7	5	20	1	0	0	0.0834
rd225.17	rd225	9659	8376	low_density	7	3	8	1	0	0	0.085
rd225.1	rd225	9659	8376	low_density	1	1	6	1	0	0	0.0876
rd225.7	rd225	9659	8376	low_density	4	1	14	1	0	0	0.0894
rd225.8	rd225	9659	8376	low_density	4	2	6	1	0	0	0.0913
rd225.22	rd225	9659	8376	low_density	8	4	28	1	0	0	0.0919
rd225.47	rd225	9659	8376	high_density	12	11	18	33	0	1	0.1023
rd225.2	rd225	9659	8376	low_density	1	1	24	1	0	0	0.1047
rd225.43	rd225	9659	8376	high_density	12	1	10	39	1	1	0.1159
rd225.12	rd225	9659	8376	low_density	5	14	2	1	0	0	0.1181
rd225.25	rd225	9659	8376	low_density	8	14	28	1	0	0	0.1369
rd225.15	rd225	9659	8376	low_density	6	7	18	1	0	0	0.1427
rd225.33	rd225	9659	8376	high_density	9	12	18	14	0	2	0.4872
rd227.27	rd227	9793	9537	high_density	9	5	10	2	3	1	0.0042
rd227.5	rd227	9793	9537	low_density	2	10	8	1	3	2	0.0077
rd227.12	rd227	9793	9537	low_density	5	1	14	1	3	1	0.0168
rd227.23	rd227	9793	9537	low_density	8	2	28	1	3	0	0.021
rd227.40	rd227	9793	9537	high_density	10	11	27	11	3	2	0.0225
rd227.6	rd227	9793	9537	low_density	2	11	18	1	1	0	0.0262
rd227.2	rd227	9793	9537	low_density	1	8	10	1	3	0	0.0289
rd227.24	rd227	9793	9537	low_density	8	6	2	1	1	0	0.029
rd227.11	rd227	9793	9537	low_density	4	11	2	1	3	2	0.0291
rd227.32	rd227	9793	9537	high_density	10	6	28	25	3	2	0.0295
rd227.1	rd227	9793	9537	low_density	1	3	14	1	3	0	0.0299
rd227.50	rd227	9793	9537	high_density	12	14	24	13	3	1	0.03
rd227.7	rd227	9793	9537	low_density	3	5	12	1	3	1	0.0321
rd227.38	rd227	9793	9537	high_density	10	11	8	19	3	0	0.0327
rd227.15	rd227	9793	9537	low_density	5	8	26	1	1	0	0.0328
rd227.46	rd227	9793	9537	high_density	12	9	19	17	3	1	0.0344
rd227.21	rd227	9793	9537	low_density	7	7	6	1	2	0	0.0366
rd227.14	rd227	9793	9537	low_density	5	8	20	1	0	1	0.0395
rd227.10	rd227	9793	9537	low_density	4	7	20	1	0	1	0.0433
rd227.17	rd227	9793	9537	low_density	5	13	12	1	3	0	0.045
rd227.4	rd227	9793	9537	low_density	2	7	24	1	1	0	0.0455
rd227.44	rd227	9793	9537	high_density	12	5	12	20	3	0	0.0464
rd227.30	rd227	9793	9537	high_density	10	3	4	28	3	1	0.0467
rd227.42	rd227	9793	9537	high_density	11	9	14	24	3	1	0.0467
rd227.25	rd227	9793	9537	low_density	8	11	10	1	2	0	0.0496
rd227.43	rd227	9793	9537	high_density	11	14	18	37	3	1	0.0503
rd227.22	rd227	9793	9537	low_density	7	7	12	1	1	0	0.0515
rd227.49	rd227	9793	9537	high_density	12	12	12	24	3	2	0.0516
rd227.34	rd227	9793	9537	high_density	10	7	20	22	3	1	0.0516
rd227.48	rd227	9793	9537	high_density	12	11	24	18	3	0	0.0525
rd227.9	rd227	9793	9537	low_density	4	2	26	1	1	0	0.0527
rd227.39	rd227	9793	9537	high_density	10	11	12	25	3	2	0.0532
rd227.36	rd227	9793	9537	high_density	10	10	7	25	3	1	0.055
rd227.45	rd227	9793	9537	high_density	12	7	13	23	3	0	0.0554
rd227.33	rd227	9793	9537	high_density	10	7	19	29	3	1	0.0562
rd227.31	rd227	9793	9537	high_density	10	6	9	27	3	1	0.0571
rd227.19	rd227	9793	9537	low_density	6	9	20	1	1	0	0.06
rd227.20	rd227	9793	9537	low_density	7	6	10	1	3	0	0.0611
rd227.35	rd227	9793	9537	high_density	10	8	8	27	3	2	0.0618
rd227.37	rd227	9793	9537	high_density	10	11	3	26	3	1	0.0659
rd227.28	rd227	9793	9537	high_density	9	6	23	20	3	1	0.0681
rd227.41	rd227	9793	9537	high_density	11	3	28	27	3	1	0.0723
rd227.29	rd227	9793	9537	high_density	9	8	3	31	3	2	0.0738
rd227.47	rd227	9793	9537	high_density	12	10	19	27	3	1	0.075
rd227.26	rd227	9793	9537	high_density	9	1	14	18	3	0	0.0752
rd227.3	rd227	9793	9537	low_density	2	2	12	1	2	0	0.0782
rd227.13	rd227	9793	9537	low_density	5	3	20	1	2	0	0.0934
rd227.18	rd227	9793	9537	low_density	6	5	4	1	2	0	0.11
rd227.16	rd227	9793	9537	low_density	5	10	28	1	0	0	0.1122
rd227.8	rd227	9793	9537	low_density	3	11	14	NA	0	0	NA
rd256.23	rd256	9598	9741	low_density	8	4	10	1	0	0	0.004
rd256.4	rd256	9598	9741	low_density	2	13	18	1	0	0	0.0053
rd256.21	rd256	9598	9741	low_density	8	1	14	1	0	0	0.0072
rd256.19	rd256	9598	9741	low_density	7	9	26	1	0	1	0.0082
rd256.2	rd256	9598	9741	low_density	2	7	2	1	0	2	0.0086
rd256.9	rd256	9598	9741	low_density	4	1	4	1	0	0	0.0118
rd256.25	rd256	9598	9741	low_density	8	13	24	1	0	0	0.0122
rd256.18	rd256	9598	9741	low_density	7	3	10	1	0	1	0.0127
rd256.14	rd256	9598	9741	low_density	5	3	12	1	0	1	0.0149
rd256.20	rd256	9598	9741	low_density	7	11	2	1	0	0	0.0154
rd256.5	rd256	9598	9741	low_density	3	2	18	1	0	0	0.0175
rd256.3	rd256	9598	9741	low_density	2	8	2	1	0	0	0.0202
rd256.17	rd256	9598	9741	low_density	6	1	2	1	0	0	0.0203
rd256.10	rd256	9598	9741	low_density	4	2	14	1	0	0	0.0264
rd256.22	rd256	9598	9741	low_density	8	2	24	1	0	0	0.0283
rd256.31	rd256	9598	9741	high_density	10	1	15	18	0	1	0.0344
rd256.11	rd256	9598	9741	low_density	4	4	16	1	0	0	0.0385
rd256.12	rd256	9598	9741	low_density	4	13	6	1	0	0	0.0409
rd256.40	rd256	9598	9741	high_density	11	2	26	17	0	1	0.0419
rd256.6	rd256	9598	9741	low_density	3	9	26	1	0	0	0.0439
rd256.13	rd256	9598	9741	low_density	4	14	26	1	0	0	0.0447
rd256.35	rd256	9598	9741	high_density	10	8	14	20	0	1	0.0452
rd256.1	rd256	9598	9741	low_density	1	12	14	1	0	0	0.0494
rd256.36	rd256	9598	9741	high_density	10	8	19	18	0	0	0.0515
rd256.42	rd256	9598	9741	high_density	11	5	2	13	3	2	0.0586
rd256.8	rd256	9598	9741	low_density	4	1	2	1	0	0	0.0833
rd256.43	rd256	9598	9741	high_density	11	5	25	12	0	0	0.0962
rd256.16	rd256	9598	9741	low_density	5	7	2	1	0	0	0.1069
rd256.26	rd256	9598	9741	high_density	9	3	9	11	0	1	0.1079
rd256.38	rd256	9598	9741	high_density	10	12	5	11	0	0	0.1197
rd256.29	rd256	9598	9741	high_density	9	13	4	17	2	1	0.1203
rd256.49	rd256	9598	9741	high_density	12	4	12	13	0	1	0.1259
rd256.30	rd256	9598	9741	high_density	9	14	2	26	3	0	0.1323
rd256.28	rd256	9598	9741	high_density	9	8	20	19	3	1	0.1406
rd256.37	rd256	9598	9741	high_density	10	11	2	21	3	1	0.1457
rd256.48	rd256	9598	9741	high_density	12	2	1	11	0	0	0.1491
rd256.33	rd256	9598	9741	high_density	10	4	23	13	1	1	0.1538
rd256.41	rd256	9598	9741	high_density	11	3	10	21	1	1	0.1683
rd256.46	rd256	9598	9741	high_density	11	11	9	10	2	0	0.1696
rd256.34	rd256	9598	9741	high_density	10	5	22	17	0	0	0.1755
rd256.50	rd256	9598	9741	high_density	12	13	24	25	3	0	0.1828
rd256.44	rd256	9598	9741	high_density	11	10	1	16	3	0	0.1846
rd256.32	rd256	9598	9741	high_density	10	3	10	22	3	1	0.1999
rd256.47	rd256	9598	9741	high_density	11	14	11	26	3	0	0.223
rd256.45	rd256	9598	9741	high_density	11	10	20	18	0	0	0.2422
rd256.39	rd256	9598	9741	high_density	11	1	12	11	0	0	0.2742
rd256.27	rd256	9598	9741	high_density	9	5	26	NA	0	0	NA
rd256.7	rd256	9598	9741	low_density	3	11	10	NA	0	0	NA
rd256.15	rd256	9598	9741	low_density	5	4	24	NA	0	0	NA
rd256.24	rd256	9598	9741	low_density	8	13	20	NA	0	0	NA
rd275.2	rd275	7063	9394	low_density	1	10	12	1	0	0	0.0022
rd275.9	rd275	7063	9394	low_density	3	10	8	1	2	0	0.0029
rd275.8	rd275	7063	9394	low_density	3	8	26	1	0	0	0.0035
rd275.4	rd275	7063	9394	low_density	2	10	24	1	0	0	0.0051
rd275.13	rd275	7063	9394	low_density	4	9	10	1	0	0	0.0058
rd275.21	rd275	7063	9394	low_density	7	1	2	1	0	0	0.0062
rd275.25	rd275	7063	9394	low_density	8	8	6	1	0	0	0.0076
rd275.23	rd275	7063	9394	low_density	8	5	16	1	0	0	0.0082
rd275.24	rd275	7063	9394	low_density	8	6	26	1	0	0	0.0083
rd275.17	rd275	7063	9394	low_density	5	7	6	1	3	0	0.0088
rd275.5	rd275	7063	9394	low_density	2	11	6	1	0	3	0.009
rd275.11	rd275	7063	9394	low_density	4	6	14	1	0	1	0.0093
rd275.3	rd275	7063	9394	low_density	1	10	22	1	0	0	0.0101
rd275.7	rd275	7063	9394	low_density	3	4	28	1	3	2	0.0107
rd275.15	rd275	7063	9394	low_density	5	1	20	1	0	1	0.0108
rd275.28	rd275	7063	9394	high_density	9	8	1	8	1	3	0.0121
rd275.20	rd275	7063	9394	low_density	6	12	24	1	0	1	0.0125
rd275.45	rd275	7063	9394	high_density	12	3	3	7	3	2	0.0131
rd275.32	rd275	7063	9394	high_density	10	9	24	5	0	2	0.0139
rd275.18	rd275	7063	9394	low_density	6	6	22	1	0	1	0.0141
rd275.14	rd275	7063	9394	low_density	5	1	18	1	0	0	0.0144
rd275.26	rd275	7063	9394	high_density	9	1	21	5	0	2	0.0146
rd275.10	rd275	7063	9394	low_density	3	12	26	1	0	0	0.0148
rd275.1	rd275	7063	9394	low_density	1	9	8	1	3	1	0.015
rd275.16	rd275	7063	9394	low_density	5	3	4	1	0	2	0.0203
rd275.40	rd275	7063	9394	high_density	11	12	6	5	0	1	0.0212
rd275.6	rd275	7063	9394	low_density	2	11	10	1	0	1	0.0217
rd275.12	rd275	7063	9394	low_density	4	6	22	1	0	1	0.0232
rd275.41	rd275	7063	9394	high_density	11	13	26	10	3	1	0.0256
rd275.38	rd275	7063	9394	high_density	11	10	11	7	1	0	0.0261
rd275.19	rd275	7063	9394	low_density	6	8	10	1	3	1	0.0295
rd275.22	rd275	7063	9394	low_density	7	3	28	1	0	0	0.0308
rd275.46	rd275	7063	9394	high_density	12	3	9	20	1	1	0.0315
rd275.33	rd275	7063	9394	high_density	10	10	23	18	3	2	0.0317
rd275.47	rd275	7063	9394	high_density	12	11	1	18	2	0	0.043
rd275.43	rd275	7063	9394	high_density	12	1	25	21	3	2	0.043
rd275.39	rd275	7063	9394	high_density	11	10	12	19	2	3	0.0447
rd275.49	rd275	7063	9394	high_density	12	12	20	31	3	0	0.045
rd275.35	rd275	7063	9394	high_density	10	14	17	24	3	2	0.0477
rd275.34	rd275	7063	9394	high_density	10	11	28	30	3	1	0.0515
rd275.50	rd275	7063	9394	high_density	12	14	28	27	3	0	0.0527
rd275.31	rd275	7063	9394	high_density	9	11	26	26	1	1	0.0534
rd275.44	rd275	7063	9394	high_density	12	2	17	13	0	2	0.0548
rd275.48	rd275	7063	9394	high_density	12	11	26	24	3	0	0.0551
rd275.29	rd275	7063	9394	high_density	9	10	14	10	3	1	0.0593
rd275.37	rd275	7063	9394	high_density	11	6	3	23	2	1	0.0608
rd275.42	rd275	7063	9394	high_density	11	14	19	30	0	1	0.0678
rd275.30	rd275	7063	9394	high_density	9	11	4	17	3	1	0.0705
rd275.36	rd275	7063	9394	high_density	10	14	21	30	3	2	0.0773
rd275.27	rd275	7063	9394	high_density	9	4	9	NA	0	0	NA
rd279.48	rd279	9794	9386	high_density	12	9	27	31	0	0	0.0075
rd279.41	rd279	9794	9386	high_density	11	12	9	6	0	2	0.016
rd279.22	rd279	9794	9386	low_density	7	8	4	1	0	1	0.0233
rd279.19	rd279	9794	9386	low_density	7	2	22	1	0	1	0.0235
rd279.18	rd279	9794	9386	low_density	6	4	20	1	0	0	0.0288
rd279.23	rd279	9794	9386	low_density	8	3	16	1	0	0	0.033
rd279.24	rd279	9794	9386	low_density	8	5	2	1	0	0	0.0331
rd279.14	rd279	9794	9386	low_density	5	1	26	1	0	0	0.0365
rd279.33	rd279	9794	9386	high_density	11	1	14	12	3	3	0.0395
rd279.6	rd279	9794	9386	low_density	1	12	26	1	0	0	0.04
rd279.2	rd279	9794	9386	low_density	1	3	12	1	0	0	0.0401
rd279.30	rd279	9794	9386	high_density	10	9	21	17	1	1	0.0411
rd279.29	rd279	9794	9386	high_density	10	5	14	21	2	0	0.0439
rd279.25	rd279	9794	9386	low_density	8	14	4	1	0	0	0.0442
rd279.27	rd279	9794	9386	high_density	9	2	16	16	0	2	0.0447
rd279.11	rd279	9794	9386	low_density	4	2	28	1	0	0	0.0447
rd279.32	rd279	9794	9386	high_density	10	14	11	14	0	1	0.0466
rd279.1	rd279	9794	9386	low_density	1	1	2	1	0	0	0.0481
rd279.9	rd279	9794	9386	low_density	3	6	20	1	0	0	0.0484
rd279.31	rd279	9794	9386	high_density	10	13	9	15	0	1	0.0505
rd279.4	rd279	9794	9386	low_density	1	11	20	1	0	0	0.051
rd279.46	rd279	9794	9386	high_density	12	5	24	19	3	1	0.0511
rd279.20	rd279	9794	9386	low_density	7	2	26	1	0	0	0.0551
rd279.15	rd279	9794	9386	low_density	5	6	16	1	0	0	0.0564
rd279.7	rd279	9794	9386	low_density	2	1	28	1	0	1	0.0589
rd279.13	rd279	9794	9386	low_density	4	10	26	1	1	0	0.0589
rd279.16	rd279	9794	9386	low_density	5	7	12	1	0	0	0.0608
rd279.43	rd279	9794	9386	high_density	11	13	20	19	0	1	0.0633
rd279.36	rd279	9794	9386	high_density	11	4	9	24	3	1	0.0648
rd279.8	rd279	9794	9386	low_density	2	8	14	1	0	0	0.0682
rd279.50	rd279	9794	9386	high_density	12	14	21	18	0	2	0.0714
rd279.39	rd279	9794	9386	high_density	11	10	19	16	0	1	0.0761
rd279.45	rd279	9794	9386	high_density	12	4	9	27	3	1	0.0778
rd279.10	rd279	9794	9386	low_density	3	14	12	1	0	0	0.0812
rd279.47	rd279	9794	9386	high_density	12	7	4	15	1	2	0.0821
rd279.42	rd279	9794	9386	high_density	11	13	15	26	0	1	0.0844
rd279.34	rd279	9794	9386	high_density	11	2	10	27	0	2	0.086
rd279.12	rd279	9794	9386	low_density	4	4	2	1	0	0	0.089
rd279.40	rd279	9794	9386	high_density	11	12	4	10	1	2	0.0894
rd279.38	rd279	9794	9386	high_density	11	8	21	25	2	0	0.0906
rd279.44	rd279	9794	9386	high_density	12	2	2	22	3	1	0.0982
rd279.21	rd279	9794	9386	low_density	7	5	14	1	0	1	0.0989
rd279.37	rd279	9794	9386	high_density	11	6	23	27	3	2	0.1019
rd279.26	rd279	9794	9386	high_density	9	1	25	30	1	0	0.1085
rd279.5	rd279	9794	9386	low_density	1	11	22	1	0	0	0.119
rd279.35	rd279	9794	9386	high_density	11	2	23	20	0	1	0.1215
rd279.49	rd279	9794	9386	high_density	12	14	1	24	3	0	0.1911
rd279.28	rd279	9794	9386	high_density	9	5	11	NA	0	0	NA
rd279.3	rd279	9794	9386	low_density	1	7	20	NA	0	0	NA
rd279.17	rd279	9794	9386	low_density	5	11	22	NA	0	0	NA
rd282.31	rd282	9988	6177	high_density	9	9	12	5	0	2	0.0199
rd282.28	rd282	9988	6177	high_density	9	2	15	9	0	2	0.0223
rd282.10	rd282	9988	6177	low_density	4	1	28	1	0	0	0.035
rd282.6	rd282	9988	6177	low_density	2	9	18	1	0	0	0.0373
rd282.7	rd282	9988	6177	low_density	3	2	10	1	0	0	0.0387
rd282.47	rd282	9988	6177	high_density	12	4	20	20	0	1	0.0398
rd282.9	rd282	9988	6177	low_density	3	12	14	1	0	0	0.0408
rd282.32	rd282	9988	6177	high_density	9	14	3	16	0	2	0.0413
rd282.43	rd282	9988	6177	high_density	11	10	7	10	0	1	0.0418
rd282.44	rd282	9988	6177	high_density	11	11	15	23	0	0	0.0447
rd282.37	rd282	9988	6177	high_density	10	5	12	15	0	1	0.0449
rd282.39	rd282	9988	6177	high_density	10	14	14	16	0	2	0.046
rd282.15	rd282	9988	6177	low_density	5	9	28	1	0	0	0.0509
rd282.46	rd282	9988	6177	high_density	12	2	8	20	0	2	0.0511
rd282.11	rd282	9988	6177	low_density	4	4	24	1	0	1	0.0513
rd282.23	rd282	9988	6177	low_density	8	5	4	1	0	0	0.0522
rd282.33	rd282	9988	6177	high_density	10	1	4	30	0	2	0.0536
rd282.50	rd282	9988	6177	high_density	12	13	3	26	0	1	0.056
rd282.14	rd282	9988	6177	low_density	5	4	28	1	0	0	0.0579
rd282.36	rd282	9988	6177	high_density	10	4	25	27	0	1	0.0582
rd282.5	rd282	9988	6177	low_density	2	5	8	1	0	0	0.0587
rd282.35	rd282	9988	6177	high_density	10	3	23	32	0	0	0.0588
rd282.38	rd282	9988	6177	high_density	10	7	28	24	0	1	0.0598
rd282.12	rd282	9988	6177	low_density	4	9	14	1	0	0	0.0611
rd282.18	rd282	9988	6177	low_density	6	6	14	1	0	0	0.0622
rd282.30	rd282	9988	6177	high_density	9	6	20	22	0	1	0.0625
rd282.49	rd282	9988	6177	high_density	12	7	22	25	0	0	0.063
rd282.25	rd282	9988	6177	low_density	8	13	26	1	0	0	0.0635
rd282.20	rd282	9988	6177	low_density	6	13	26	1	0	0	0.0642
rd282.45	rd282	9988	6177	high_density	11	13	12	19	0	1	0.0644
rd282.41	rd282	9988	6177	high_density	11	3	11	22	0	1	0.0644
rd282.27	rd282	9988	6177	high_density	9	1	12	29	0	1	0.0653
rd282.4	rd282	9988	6177	low_density	1	10	8	1	0	0	0.0658
rd282.1	rd282	9988	6177	low_density	1	6	20	1	0	0	0.0664
rd282.21	rd282	9988	6177	low_density	7	2	24	1	0	0	0.0669
rd282.17	rd282	9988	6177	low_density	6	5	20	1	0	0	0.069
rd282.34	rd282	9988	6177	high_density	10	1	23	28	0	1	0.0702
rd282.26	rd282	9988	6177	high_density	9	1	2	29	0	2	0.0706
rd282.48	rd282	9988	6177	high_density	12	5	18	30	0	1	0.0718
rd282.19	rd282	9988	6177	low_density	6	9	26	1	0	0	0.0719
rd282.2	rd282	9988	6177	low_density	1	7	6	1	0	0	0.072
rd282.40	rd282	9988	6177	high_density	11	3	7	19	0	2	0.0748
rd282.24	rd282	9988	6177	low_density	8	10	2	1	0	0	0.0754
rd282.3	rd282	9988	6177	low_density	1	8	28	1	0	0	0.0776
rd282.22	rd282	9988	6177	low_density	7	7	4	1	0	0	0.0797
rd282.8	rd282	9988	6177	low_density	3	11	20	1	0	0	0.0907
rd282.42	rd282	9988	6177	high_density	11	4	15	27	0	2	0.094
rd282.13	rd282	9988	6177	low_density	4	10	10	1	0	0	0.0942
rd282.16	rd282	9988	6177	low_density	5	10	14	1	0	0	0.0986
rd282.29	rd282	9988	6177	high_density	9	5	1	NA	0	0	NA
rd302.1	rd302	9966	992	low_density	1	1	20	1	0	0	0.0011
rd302.24	rd302	9966	992	low_density	8	7	10	1	0	0	0.0017
rd302.6	rd302	9966	992	low_density	3	2	22	1	0	2	0.0099
rd302.23	rd302	9966	992	low_density	8	5	18	1	0	0	0.0127
rd302.11	rd302	9966	992	low_density	5	7	20	1	0	0	0.0165
rd302.12	rd302	9966	992	low_density	5	9	26	1	0	0	0.0174
rd302.5	rd302	9966	992	low_density	3	1	18	1	0	0	0.0212
rd302.22	rd302	9966	992	low_density	7	14	16	1	0	0	0.0272
rd302.16	rd302	9966	992	low_density	6	6	24	1	0	0	0.0289
rd302.19	rd302	9966	992	low_density	7	3	2	1	0	0	0.0293
rd302.10	rd302	9966	992	low_density	5	2	6	1	0	0	0.0311
rd302.25	rd302	9966	992	low_density	8	11	12	1	0	0	0.0321
rd302.40	rd302	9966	992	high_density	12	3	10	15	0	2	0.0351
rd302.7	rd302	9966	992	low_density	3	5	10	1	0	0	0.0363
rd302.8	rd302	9966	992	low_density	3	13	2	1	0	1	0.0386
rd302.46	rd302	9966	992	high_density	12	9	5	15	0	2	0.041
rd302.49	rd302	9966	992	high_density	12	14	16	10	0	1	0.0424
rd302.15	rd302	9966	992	low_density	5	13	10	1	0	0	0.0436
rd302.18	rd302	9966	992	low_density	7	1	26	1	0	0	0.0461
rd302.21	rd302	9966	992	low_density	7	12	22	1	0	0	0.0523
rd302.17	rd302	9966	992	low_density	6	9	6	1	0	1	0.0535
rd302.3	rd302	9966	992	low_density	2	6	12	1	0	0	0.0542
rd302.37	rd302	9966	992	high_density	11	13	14	15	0	0	0.0544
rd302.13	rd302	9966	992	low_density	5	10	6	1	0	0	0.0559
rd302.20	rd302	9966	992	low_density	7	9	20	1	0	0	0.0565
rd302.50	rd302	9966	992	high_density	13	3	21	29	0	1	0.0604
rd302.38	rd302	9966	992	high_density	11	13	21	20	0	1	0.0612
rd302.28	rd302	9966	992	high_density	9	8	15	8	0	1	0.0636
rd302.2	rd302	9966	992	low_density	1	11	24	1	0	0	0.068
rd302.30	rd302	9966	992	high_density	10	6	3	26	0	0	0.0693
rd302.4	rd302	9966	992	low_density	2	13	4	1	0	0	0.0695
rd302.29	rd302	9966	992	high_density	10	2	2	29	0	1	0.07
rd302.9	rd302	9966	992	low_density	4	3	2	1	0	0	0.0719
rd302.45	rd302	9966	992	high_density	12	7	20	17	0	1	0.072
rd302.47	rd302	9966	992	high_density	12	10	2	28	0	2	0.0723
rd302.48	rd302	9966	992	high_density	12	13	22	14	0	0	0.0724
rd302.26	rd302	9966	992	high_density	9	2	11	13	0	0	0.0737
rd302.14	rd302	9966	992	low_density	5	10	20	1	0	0	0.077
rd302.42	rd302	9966	992	high_density	12	5	27	16	0	2	0.0813
rd302.31	rd302	9966	992	high_density	10	10	19	29	0	0	0.0838
rd302.39	rd302	9966	992	high_density	12	1	8	24	0	1	0.085
rd302.27	rd302	9966	992	high_density	9	7	27	20	0	0	0.0872
rd302.44	rd302	9966	992	high_density	12	6	18	22	0	1	0.0873
rd302.41	rd302	9966	992	high_density	12	5	2	25	0	1	0.0891
rd302.35	rd302	9966	992	high_density	11	10	16	9	0	2	0.1044
rd302.43	rd302	9966	992	high_density	12	6	16	28	0	2	0.1055
rd302.34	rd302	9966	992	high_density	11	6	16	23	0	2	0.1057
rd302.33	rd302	9966	992	high_density	11	5	24	32	0	1	0.1065
rd302.32	rd302	9966	992	high_density	11	1	18	24	0	2	0.1154
rd302.36	rd302	9966	992	high_density	11	12	8	17	0	1	0.1359
rd307.2	rd307	6951	9574	low_density	1	3	18	1	0	0	0.0031
rd307.11	rd307	6951	9574	low_density	3	13	20	1	0	2	0.0032
rd307.24	rd307	6951	9574	low_density	8	11	14	1	0	2	0.0058
rd307.17	rd307	6951	9574	low_density	6	2	6	1	0	2	0.006
rd307.10	rd307	6951	9574	low_density	2	14	28	1	0	1	0.0076
rd307.20	rd307	6951	9574	low_density	7	7	20	1	0	1	0.0079
rd307.12	rd307	6951	9574	low_density	4	2	22	1	0	0	0.0079
rd307.23	rd307	6951	9574	low_density	8	10	4	1	0	1	0.0091
rd307.19	rd307	6951	9574	low_density	7	5	16	1	0	1	0.0094
rd307.22	rd307	6951	9574	low_density	8	6	18	1	0	0	0.0096
rd307.16	rd307	6951	9574	low_density	6	1	24	1	0	0	0.0113
rd307.7	rd307	6951	9574	low_density	2	1	16	1	0	0	0.0115
rd307.21	rd307	6951	9574	low_density	7	12	16	1	1	0	0.0116
rd307.13	rd307	6951	9574	low_density	5	3	28	1	0	1	0.0146
rd307.25	rd307	6951	9574	low_density	8	14	14	1	0	0	0.0152
rd307.3	rd307	6951	9574	low_density	1	5	14	1	0	0	0.0158
rd307.6	rd307	6951	9574	low_density	1	12	6	1	0	0	0.0162
rd307.4	rd307	6951	9574	low_density	1	8	12	1	0	1	0.0196
rd307.5	rd307	6951	9574	low_density	1	9	24	1	0	0	0.0201
rd307.18	rd307	6951	9574	low_density	6	13	20	1	0	1	0.0261
rd307.30	rd307	6951	9574	high_density	9	8	19	7	1	3	0.0415
rd307.31	rd307	6951	9574	high_density	9	9	11	7	2	1	0.0445
rd307.35	rd307	6951	9574	high_density	10	7	1	12	0	2	0.0523
rd307.26	rd307	6951	9574	high_density	9	1	7	8	0	1	0.0548
rd307.1	rd307	6951	9574	low_density	1	2	4	1	0	0	0.0564
rd307.43	rd307	6951	9574	high_density	11	9	21	14	2	2	0.0577
rd307.28	rd307	6951	9574	high_density	9	3	24	14	0	1	0.0583
rd307.45	rd307	6951	9574	high_density	11	11	7	9	0	1	0.061
rd307.37	rd307	6951	9574	high_density	10	10	14	18	3	1	0.0642
rd307.36	rd307	6951	9574	high_density	10	8	12	16	1	2	0.0678
rd307.8	rd307	6951	9574	low_density	2	2	2	1	0	0	0.0733
rd307.34	rd307	6951	9574	high_density	10	1	18	18	0	1	0.0762
rd307.9	rd307	6951	9574	low_density	2	13	20	1	0	0	0.0814
rd307.46	rd307	6951	9574	high_density	11	13	4	23	3	1	0.0829
rd307.39	rd307	6951	9574	high_density	10	13	10	15	0	1	0.0887
rd307.41	rd307	6951	9574	high_density	10	14	12	21	3	0	0.094
rd307.27	rd307	6951	9574	high_density	9	3	3	16	2	0	0.0959
rd307.44	rd307	6951	9574	high_density	11	10	9	18	2	1	0.0975
rd307.49	rd307	6951	9574	high_density	12	8	1	20	3	0	0.0978
rd307.33	rd307	6951	9574	high_density	9	12	11	14	0	0	0.102
rd307.29	rd307	6951	9574	high_density	9	7	14	22	1	1	0.1045
rd307.50	rd307	6951	9574	high_density	12	14	5	23	0	1	0.1111
rd307.38	rd307	6951	9574	high_density	10	11	18	15	3	1	0.114
rd307.48	rd307	6951	9574	high_density	12	2	28	11	3	1	0.1209
rd307.32	rd307	6951	9574	high_density	9	10	6	27	3	2	0.1217
rd307.40	rd307	6951	9574	high_density	10	14	2	20	3	1	0.1297
rd307.42	rd307	6951	9574	high_density	11	2	6	21	0	1	0.1379
rd307.47	rd307	6951	9574	high_density	11	14	10	15	3	1	0.1515
rd307.14	rd307	6951	9574	low_density	5	5	16	NA	0	0	NA
rd307.15	rd307	6951	9574	low_density	5	8	16	NA	0	0	NA
rd321.7	rd321	6915	9600	low_density	3	4	22	1	3	0	0.0026
rd321.20	rd321	6915	9600	low_density	7	10	8	1	0	0	0.0028
rd321.22	rd321	6915	9600	low_density	8	6	20	1	0	0	0.0031
rd321.5	rd321	6915	9600	low_density	3	3	4	1	0	0	0.0031
rd321.4	rd321	6915	9600	low_density	2	12	24	1	0	0	0.004
rd321.6	rd321	6915	9600	low_density	3	3	16	1	3	0	0.0049
rd321.17	rd321	6915	9600	low_density	7	1	22	1	1	0	0.006
rd321.25	rd321	6915	9600	low_density	8	12	20	1	3	2	0.0066
rd321.30	rd321	6915	9600	high_density	9	4	22	3	3	2	0.0068
rd321.23	rd321	6915	9600	low_density	8	6	28	1	1	0	0.0075
rd321.14	rd321	6915	9600	low_density	5	12	10	1	3	1	0.0087
rd321.9	rd321	6915	9600	low_density	3	8	6	1	1	0	0.0097
rd321.21	rd321	6915	9600	low_density	7	14	12	1	0	0	0.0116
rd321.15	rd321	6915	9600	low_density	5	12	18	1	3	1	0.0127
rd321.8	rd321	6915	9600	low_density	3	7	20	1	0	0	0.0134
rd321.11	rd321	6915	9600	low_density	4	4	8	1	0	1	0.0152
rd321.24	rd321	6915	9600	low_density	8	8	20	1	2	0	0.0163
rd321.19	rd321	6915	9600	low_density	7	4	4	1	3	1	0.0168
rd321.18	rd321	6915	9600	low_density	7	3	26	1	1	0	0.0173
rd321.13	rd321	6915	9600	low_density	5	7	8	1	0	0	0.0196
rd321.3	rd321	6915	9600	low_density	2	4	4	1	0	1	0.0202
rd321.2	rd321	6915	9600	low_density	2	3	18	1	3	1	0.0215
rd321.10	rd321	6915	9600	low_density	3	9	12	1	3	1	0.0216
rd321.12	rd321	6915	9600	low_density	4	9	2	1	0	0	0.0229
rd321.29	rd321	6915	9600	high_density	9	4	15	4	2	3	0.0231
rd321.1	rd321	6915	9600	low_density	2	2	8	1	2	0	0.0249
rd321.26	rd321	6915	9600	high_density	9	1	20	3	3	1	0.034
rd321.36	rd321	6915	9600	high_density	10	4	3	9	3	3	0.034
rd321.47	rd321	6915	9600	high_density	12	3	13	11	3	2	0.0395
rd321.28	rd321	6915	9600	high_density	9	3	7	6	3	2	0.0439
rd321.16	rd321	6915	9600	low_density	6	9	24	1	3	0	0.0481
rd321.45	rd321	6915	9600	high_density	12	1	6	11	3	0	0.0501
rd321.50	rd321	6915	9600	high_density	12	13	10	14	1	0	0.0526
rd321.35	rd321	6915	9600	high_density	10	3	25	16	3	0	0.0586
rd321.37	rd321	6915	9600	high_density	10	10	4	21	3	2	0.0593
rd321.49	rd321	6915	9600	high_density	12	7	23	12	3	1	0.0596
rd321.40	rd321	6915	9600	high_density	11	4	22	10	2	2	0.0714
rd321.32	rd321	6915	9600	high_density	9	11	8	17	3	2	0.0759
rd321.34	rd321	6915	9600	high_density	10	1	9	25	3	1	0.082
rd321.46	rd321	6915	9600	high_density	12	1	24	12	3	1	0.0828
rd321.38	rd321	6915	9600	high_density	11	2	28	12	3	1	0.0828
rd321.27	rd321	6915	9600	high_density	9	1	26	14	3	2	0.0908
rd321.42	rd321	6915	9600	high_density	11	6	28	18	3	2	0.1167
rd321.39	rd321	6915	9600	high_density	11	4	13	28	3	1	0.1173
rd321.41	rd321	6915	9600	high_density	11	4	26	9	3	0	0.1197
rd321.43	rd321	6915	9600	high_density	11	7	11	28	3	1	0.1269
rd321.48	rd321	6915	9600	high_density	12	7	16	10	1	2	0.1282
rd321.44	rd321	6915	9600	high_density	11	8	14	24	3	0	0.1537
rd321.33	rd321	6915	9600	high_density	9	11	23	25	3	1	0.1553
rd321.31	rd321	6915	9600	high_density	9	5	17	NA	0	0	NA
rd323.4	rd323	6009	7164	low_density	1	11	14	1	0	0	0.0061
rd323.8	rd323	6009	7164	low_density	2	13	26	1	0	0	0.0067
rd323.22	rd323	6009	7164	low_density	7	1	6	1	0	0	0.0067
rd323.15	rd323	6009	7164	low_density	4	11	20	1	0	1	0.0067
rd323.1	rd323	6009	7164	low_density	1	8	14	1	0	0	0.0084
rd323.24	rd323	6009	7164	low_density	8	1	8	1	0	0	0.0087
rd323.23	rd323	6009	7164	low_density	7	10	16	1	0	0	0.009
rd323.14	rd323	6009	7164	low_density	4	8	8	1	0	0	0.0112
rd323.3	rd323	6009	7164	low_density	1	11	4	1	0	0	0.0114
rd323.5	rd323	6009	7164	low_density	1	14	8	1	0	0	0.0115
rd323.19	rd323	6009	7164	low_density	6	2	4	1	0	0	0.0116
rd323.13	rd323	6009	7164	low_density	4	4	22	1	0	1	0.0128
rd323.12	rd323	6009	7164	low_density	4	2	2	1	0	0	0.0155
rd323.9	rd323	6009	7164	low_density	3	8	12	1	0	1	0.0163
rd323.11	rd323	6009	7164	low_density	3	14	14	1	0	0	0.0177
rd323.16	rd323	6009	7164	low_density	4	12	18	1	0	0	0.0184
rd323.6	rd323	6009	7164	low_density	2	2	16	1	0	0	0.0185
rd323.7	rd323	6009	7164	low_density	2	4	20	1	0	1	0.0193
rd323.10	rd323	6009	7164	low_density	3	9	4	1	0	0	0.0241
rd323.2	rd323	6009	7164	low_density	1	10	18	1	0	0	0.0244
rd323.25	rd323	6009	7164	low_density	8	8	8	1	0	0	0.0245
rd323.28	rd323	6009	7164	high_density	9	13	9	8	0	1	0.0246
rd323.18	rd323	6009	7164	low_density	5	11	26	1	0	0	0.0274
rd323.32	rd323	6009	7164	high_density	10	7	6	12	0	2	0.0425
rd323.21	rd323	6009	7164	low_density	6	7	10	1	0	0	0.0439
rd323.30	rd323	6009	7164	high_density	10	1	7	26	0	2	0.0443
rd323.29	rd323	6009	7164	high_density	9	14	20	15	0	1	0.0477
rd323.36	rd323	6009	7164	high_density	10	11	6	27	0	0	0.0524
rd323.26	rd323	6009	7164	high_density	9	13	7	12	0	2	0.0532
rd323.39	rd323	6009	7164	high_density	11	3	23	21	0	2	0.0557
rd323.33	rd323	6009	7164	high_density	10	8	2	25	0	2	0.063
rd323.44	rd323	6009	7164	high_density	11	12	16	26	0	1	0.0649
rd323.31	rd323	6009	7164	high_density	10	1	12	20	0	1	0.0653
rd323.49	rd323	6009	7164	high_density	12	11	14	29	0	1	0.0664
rd323.46	rd323	6009	7164	high_density	12	5	1	28	0	3	0.0694
rd323.50	rd323	6009	7164	high_density	12	12	13	25	0	1	0.0706
rd323.27	rd323	6009	7164	high_density	9	13	8	15	0	1	0.0721
rd323.34	rd323	6009	7164	high_density	10	9	20	24	0	0	0.0747
rd323.43	rd323	6009	7164	high_density	11	10	27	27	0	2	0.0748
rd323.35	rd323	6009	7164	high_density	10	10	8	24	0	0	0.0851
rd323.45	rd323	6009	7164	high_density	12	1	12	26	0	2	0.0881
rd323.38	rd323	6009	7164	high_density	11	1	10	21	0	2	0.0917
rd323.37	rd323	6009	7164	high_density	10	12	11	33	0	1	0.0961
rd323.41	rd323	6009	7164	high_density	11	5	14	29	0	0	0.1017
rd323.48	rd323	6009	7164	high_density	12	10	6	29	0	1	0.1034
rd323.40	rd323	6009	7164	high_density	11	4	27	27	0	1	0.1064
rd323.47	rd323	6009	7164	high_density	12	8	28	25	0	1	0.1069
rd323.42	rd323	6009	7164	high_density	11	10	21	31	0	0	0.1114
rd323.17	rd323	6009	7164	low_density	5	6	12	1	0	0	0.1258
rd323.20	rd323	6009	7164	low_density	6	6	20	NA	0	0	NA
rd331.7	rd331	9535	9914	low_density	3	1	2	1	0	0	0.0055
rd331.19	rd331	9535	9914	low_density	7	7	28	1	0	0	0.0137
rd331.8	rd331	9535	9914	low_density	3	2	8	1	1	0	0.0171
rd331.9	rd331	9535	9914	low_density	3	3	2	1	0	0	0.0195
rd331.1	rd331	9535	9914	low_density	1	2	16	1	0	0	0.0198
rd331.5	rd331	9535	9914	low_density	1	9	2	1	0	0	0.0223
rd331.6	rd331	9535	9914	low_density	2	12	20	1	0	0	0.0233
rd331.10	rd331	9535	9914	low_density	3	7	12	1	0	0	0.0262
rd331.12	rd331	9535	9914	low_density	4	5	2	1	0	0	0.029
rd331.2	rd331	9535	9914	low_density	1	3	20	1	0	0	0.0296
rd331.3	rd331	9535	9914	low_density	1	4	16	1	0	0	0.0325
rd331.36	rd331	9535	9914	high_density	10	9	27	9	3	1	0.0348
rd331.11	rd331	9535	9914	low_density	3	10	22	1	0	0	0.0358
rd331.25	rd331	9535	9914	low_density	13	1	4	1	0	0	0.0434
rd331.14	rd331	9535	9914	low_density	4	13	28	1	0	0	0.045
rd331.24	rd331	9535	9914	low_density	8	10	14	1	0	0	0.0458
rd331.26	rd331	9535	9914	high_density	9	3	19	4	0	1	0.0462
rd331.50	rd331	9535	9914	high_density	13	3	2	10	0	2	0.0496
rd331.22	rd331	9535	9914	low_density	8	5	24	1	0	0	0.0499
rd331.16	rd331	9535	9914	low_density	5	10	16	1	0	0	0.0507
rd331.47	rd331	9535	9914	high_density	12	7	8	9	1	0	0.0562
rd331.23	rd331	9535	9914	low_density	8	9	28	1	0	0	0.0567
rd331.37	rd331	9535	9914	high_density	10	10	24	12	1	1	0.0569
rd331.38	rd331	9535	9914	high_density	10	12	9	11	3	2	0.0584
rd331.28	rd331	9535	9914	high_density	9	6	12	15	2	2	0.0585
rd331.20	rd331	9535	9914	low_density	7	14	22	1	0	0	0.0642
rd331.33	rd331	9535	9914	high_density	9	14	15	12	0	1	0.0731
rd331.29	rd331	9535	9914	high_density	9	6	19	13	0	2	0.0742
rd331.46	rd331	9535	9914	high_density	12	4	18	19	1	2	0.0743
rd331.18	rd331	9535	9914	low_density	6	7	6	1	0	0	0.075
rd331.35	rd331	9535	9914	high_density	10	1	17	21	0	1	0.0785
rd331.32	rd331	9535	9914	high_density	9	13	18	18	0	1	0.0803
rd331.43	rd331	9535	9914	high_density	11	14	8	14	0	1	0.082
rd331.34	rd331	9535	9914	high_density	9	14	16	20	3	0	0.0881
rd331.30	rd331	9535	9914	high_density	9	10	8	21	1	1	0.0896
rd331.39	rd331	9535	9914	high_density	11	1	1	10	0	2	0.0908
rd331.4	rd331	9535	9914	low_density	1	5	6	1	0	0	0.0934
rd331.48	rd331	9535	9914	high_density	12	10	28	17	3	0	0.0956
rd331.42	rd331	9535	9914	high_density	11	12	3	10	1	1	0.1013
rd331.15	rd331	9535	9914	low_density	5	3	2	1	1	0	0.1042
rd331.41	rd331	9535	9914	high_density	11	5	21	17	3	2	0.1073
rd331.31	rd331	9535	9914	high_density	9	12	25	12	0	1	0.1088
rd331.49	rd331	9535	9914	high_density	12	13	27	18	2	1	0.1122
rd331.45	rd331	9535	9914	high_density	12	2	15	21	1	1	0.1123
rd331.40	rd331	9535	9914	high_density	11	4	11	15	3	0	0.1135
rd331.44	rd331	9535	9914	high_density	11	14	25	17	2	1	0.1245
rd331.27	rd331	9535	9914	high_density	9	4	24	NA	0	0	NA
rd331.13	rd331	9535	9914	low_density	4	9	6	NA	0	0	NA
rd331.17	rd331	9535	9914	low_density	5	10	26	NA	0	0	NA
rd331.21	rd331	9535	9914	low_density	8	5	20	NA	0	0	NA
rd332.20	rd332	6151	8422	low_density	7	13	14	1	0	0	0.0029
rd332.8	rd332	6151	8422	low_density	3	7	22	1	0	0	0.0033
rd332.21	rd332	6151	8422	low_density	8	8	18	1	0	0	0.0043
rd332.16	rd332	6151	8422	low_density	7	3	20	1	0	2	0.005
rd332.22	rd332	6151	8422	low_density	8	8	24	1	0	0	0.0053
rd332.9	rd332	6151	8422	low_density	3	13	8	1	0	0	0.0081
rd332.5	rd332	6151	8422	low_density	2	8	8	1	0	3	0.0093
rd332.7	rd332	6151	8422	low_density	3	4	4	1	0	1	0.0099
rd332.14	rd332	6151	8422	low_density	5	14	22	1	0	1	0.01
rd332.6	rd332	6151	8422	low_density	2	13	10	1	0	0	0.0107
rd332.29	rd332	6151	8422	high_density	9	4	28	1	0	2	0.0107
rd332.13	rd332	6151	8422	low_density	5	1	24	1	0	1	0.012
rd332.12	rd332	6151	8422	low_density	4	9	4	1	0	1	0.0126
rd332.27	rd332	6151	8422	high_density	9	4	10	3	0	2	0.0182
rd332.4	rd332	6151	8422	low_density	1	13	4	1	0	0	0.0183
rd332.3	rd332	6151	8422	low_density	1	9	28	1	0	1	0.0224
rd332.1	rd332	6151	8422	low_density	1	6	26	1	0	0	0.0242
rd332.49	rd332	6151	8422	high_density	12	14	25	10	0	1	0.028
rd332.25	rd332	6151	8422	low_density	8	13	8	1	0	0	0.0285
rd332.44	rd332	6151	8422	high_density	12	11	5	8	0	1	0.0324
rd332.47	rd332	6151	8422	high_density	12	12	22	20	0	2	0.0466
rd332.39	rd332	6151	8422	high_density	11	6	14	27	0	0	0.0466
rd332.18	rd332	6151	8422	low_density	7	9	16	1	0	0	0.0467
rd332.10	rd332	6151	8422	low_density	4	3	26	1	0	0	0.0467
rd332.26	rd332	6151	8422	high_density	9	2	14	7	0	2	0.0469
rd332.19	rd332	6151	8422	low_density	7	12	6	1	0	0	0.0487
rd332.38	rd332	6151	8422	high_density	11	6	13	18	0	2	0.0508
rd332.11	rd332	6151	8422	low_density	4	7	24	1	0	0	0.0518
rd332.43	rd332	6151	8422	high_density	12	9	23	15	0	0	0.0533
rd332.33	rd332	6151	8422	high_density	9	14	18	12	0	1	0.0535
rd332.45	rd332	6151	8422	high_density	12	11	10	18	0	2	0.0543
rd332.24	rd332	6151	8422	low_density	8	11	22	1	0	0	0.0589
rd332.46	rd332	6151	8422	high_density	12	11	21	19	0	1	0.0592
rd332.2	rd332	6151	8422	low_density	1	6	28	1	0	0	0.0611
rd332.40	rd332	6151	8422	high_density	11	7	27	21	0	1	0.0637
rd332.50	rd332	6151	8422	high_density	13	3	15	23	0	1	0.0653
rd332.32	rd332	6151	8422	high_density	9	12	9	12	0	1	0.0658
rd332.42	rd332	6151	8422	high_density	12	8	12	23	0	2	0.0684
rd332.37	rd332	6151	8422	high_density	11	4	12	20	0	2	0.0692
rd332.41	rd332	6151	8422	high_density	11	12	23	17	0	2	0.0697
rd332.15	rd332	6151	8422	low_density	6	7	16	1	0	0	0.0698
rd332.35	rd332	6151	8422	high_density	10	14	1	15	0	2	0.0698
rd332.30	rd332	6151	8422	high_density	9	8	14	13	0	0	0.0743
rd332.48	rd332	6151	8422	high_density	12	14	4	29	0	2	0.075
rd332.34	rd332	6151	8422	high_density	10	13	23	26	0	2	0.0782
rd332.31	rd332	6151	8422	high_density	9	11	7	16	0	2	0.0797
rd332.36	rd332	6151	8422	high_density	11	1	20	21	0	2	0.0802
rd332.17	rd332	6151	8422	low_density	7	5	6	1	0	1	0.0888
rd332.23	rd332	6151	8422	low_density	8	11	16	1	0	0	0.0929
rd332.28	rd332	6151	8422	high_density	9	4	20	NA	0	0	NA
rd349.30	rd349	6216	9657	high_density	9	5	8	2	0	2	0.0034
rd349.18	rd349	6216	9657	low_density	7	4	14	1	0	0	0.0273
rd349.20	rd349	6216	9657	low_density	7	9	8	1	0	1	0.03
rd349.1	rd349	6216	9657	low_density	1	3	10	1	2	0	0.0373
rd349.2	rd349	6216	9657	low_density	1	13	18	1	3	0	0.0375
rd349.11	rd349	6216	9657	low_density	4	6	2	1	0	0	0.0384
rd349.12	rd349	6216	9657	low_density	4	13	14	1	0	0	0.0452
rd349.22	rd349	6216	9657	low_density	8	1	20	1	0	0	0.0498
rd349.36	rd349	6216	9657	high_density	10	10	11	19	0	2	0.0502
rd349.9	rd349	6216	9657	low_density	3	12	18	1	1	0	0.0522
rd349.24	rd349	6216	9657	low_density	8	10	24	1	0	0	0.0529
rd349.21	rd349	6216	9657	low_density	7	14	18	1	1	0	0.0534
rd349.23	rd349	6216	9657	low_density	8	8	10	1	1	0	0.0535
rd349.7	rd349	6216	9657	low_density	3	11	28	1	3	0	0.0551
rd349.10	rd349	6216	9657	low_density	3	14	2	1	0	0	0.0556
rd349.17	rd349	6216	9657	low_density	6	14	4	1	2	0	0.0559
rd349.8	rd349	6216	9657	low_density	3	12	10	1	0	0	0.0591
rd349.19	rd349	6216	9657	low_density	7	8	24	1	1	1	0.0621
rd349.38	rd349	6216	9657	high_density	11	1	25	10	3	1	0.0627
rd349.16	rd349	6216	9657	low_density	6	13	2	1	2	0	0.0675
rd349.25	rd349	6216	9657	low_density	8	12	14	1	0	0	0.0714
rd349.3	rd349	6216	9657	low_density	2	4	14	1	0	0	0.0743
rd349.4	rd349	6216	9657	low_density	2	11	20	1	0	0	0.078
rd349.50	rd349	6216	9657	high_density	12	12	28	8	3	1	0.0807
rd349.5	rd349	6216	9657	low_density	2	14	4	1	3	1	0.0885
rd349.15	rd349	6216	9657	low_density	6	4	6	1	0	0	0.0927
rd349.39	rd349	6216	9657	high_density	11	4	2	25	3	2	0.0969
rd349.28	rd349	6216	9657	high_density	9	3	20	14	3	0	0.0974
rd349.46	rd349	6216	9657	high_density	12	7	7	32	3	0	0.0977
rd349.43	rd349	6216	9657	high_density	12	4	15	21	3	1	0.1008
rd349.48	rd349	6216	9657	high_density	12	8	27	27	3	1	0.1035
rd349.31	rd349	6216	9657	high_density	9	7	24	13	3	1	0.1062
rd349.37	rd349	6216	9657	high_density	10	12	28	28	3	0	0.1077
rd349.27	rd349	6216	9657	high_density	9	2	26	14	3	0	0.1086
rd349.6	rd349	6216	9657	low_density	2	14	22	1	0	0	0.1139
rd349.42	rd349	6216	9657	high_density	11	9	12	26	3	2	0.1149
rd349.40	rd349	6216	9657	high_density	11	5	18	30	3	2	0.116
rd349.45	rd349	6216	9657	high_density	12	6	19	25	3	1	0.1162
rd349.47	rd349	6216	9657	high_density	12	7	17	33	3	1	0.1209
rd349.41	rd349	6216	9657	high_density	11	7	21	20	3	1	0.1209
rd349.35	rd349	6216	9657	high_density	10	7	24	33	3	1	0.1215
rd349.44	rd349	6216	9657	high_density	12	5	14	23	3	0	0.1217
rd349.49	rd349	6216	9657	high_density	12	10	27	24	3	0	0.1281
rd349.26	rd349	6216	9657	high_density	9	1	10	23	3	0	0.1382
rd349.34	rd349	6216	9657	high_density	10	5	25	21	1	0	0.1423
rd349.32	rd349	6216	9657	high_density	9	10	15	27	3	0	0.1554
rd349.33	rd349	6216	9657	high_density	9	12	1	32	3	1	0.1739
rd349.29	rd349	6216	9657	high_density	9	4	7	NA	0	0	NA
rd349.13	rd349	6216	9657	low_density	5	2	18	NA	0	0	NA
rd349.14	rd349	6216	9657	low_density	5	7	28	NA	0	0	NA
rd359.28	rd359	9770	6154	high_density	9	4	21	1	0	2	0.0066
rd359.1	rd359	9770	6154	low_density	1	3	2	1	0	0	0.0088
rd359.9	rd359	9770	6154	low_density	3	1	12	1	0	0	0.0147
rd359.3	rd359	9770	6154	low_density	1	9	6	1	0	0	0.0151
rd359.15	rd359	9770	6154	low_density	5	9	6	1	0	0	0.0196
rd359.16	rd359	9770	6154	low_density	6	10	4	1	0	0	0.0197
rd359.7	rd359	9770	6154	low_density	2	8	10	1	1	0	0.0202
rd359.19	rd359	9770	6154	low_density	7	11	6	1	0	0	0.0204
rd359.21	rd359	9770	6154	low_density	8	5	12	1	1	0	0.0213
rd359.18	rd359	9770	6154	low_density	7	3	6	1	0	0	0.022
rd359.17	rd359	9770	6154	low_density	6	10	10	1	0	0	0.022
rd359.5	rd359	9770	6154	low_density	2	4	22	1	0	0	0.0256
rd359.27	rd359	9770	6154	high_density	9	4	3	3	0	2	0.0269
rd359.43	rd359	9770	6154	high_density	12	2	3	6	0	1	0.0271
rd359.6	rd359	9770	6154	low_density	2	7	8	1	0	0	0.0282
rd359.22	rd359	9770	6154	low_density	8	7	14	1	0	0	0.0287
rd359.20	rd359	9770	6154	low_density	7	12	18	1	1	0	0.0357
rd359.2	rd359	9770	6154	low_density	1	5	10	1	3	0	0.0381
rd359.24	rd359	9770	6154	low_density	8	10	10	1	0	0	0.0393
rd359.10	rd359	9770	6154	low_density	3	12	24	1	0	0	0.0424
rd359.29	rd359	9770	6154	high_density	9	5	24	14	3	1	0.0464
rd359.8	rd359	9770	6154	low_density	2	11	16	1	0	0	0.0477
rd359.48	rd359	9770	6154	high_density	12	13	8	14	1	1	0.0481
rd359.25	rd359	9770	6154	low_density	8	11	28	1	0	0	0.0482
rd359.33	rd359	9770	6154	high_density	10	9	9	23	0	2	0.0519
rd359.49	rd359	9770	6154	high_density	13	3	9	23	3	2	0.0532
rd359.4	rd359	9770	6154	low_density	2	3	12	1	0	0	0.0533
rd359.11	rd359	9770	6154	low_density	3	14	10	1	0	0	0.054
rd359.26	rd359	9770	6154	high_density	9	1	15	12	0	0	0.0592
rd359.23	rd359	9770	6154	low_density	8	7	22	1	0	0	0.0634
rd359.32	rd359	9770	6154	high_density	10	3	11	29	2	1	0.0706
rd359.47	rd359	9770	6154	high_density	12	11	27	23	0	0	0.0716
rd359.50	rd359	9770	6154	high_density	13	3	16	20	1	1	0.0726
rd359.45	rd359	9770	6154	high_density	12	8	4	32	3	1	0.078
rd359.46	rd359	9770	6154	high_density	12	8	8	23	3	0	0.078
rd359.31	rd359	9770	6154	high_density	10	2	10	28	1	2	0.0802
rd359.39	rd359	9770	6154	high_density	11	10	10	27	2	1	0.0811
rd359.44	rd359	9770	6154	high_density	12	2	9	20	2	1	0.0863
rd359.35	rd359	9770	6154	high_density	10	12	24	18	3	2	0.0865
rd359.34	rd359	9770	6154	high_density	10	12	19	20	3	0	0.0871
rd359.30	rd359	9770	6154	high_density	9	7	3	26	1	0	0.091
rd359.38	rd359	9770	6154	high_density	11	8	2	18	2	1	0.0919
rd359.41	rd359	9770	6154	high_density	12	1	16	23	2	2	0.1009
rd359.12	rd359	9770	6154	low_density	4	11	8	1	1	0	0.1084
rd359.40	rd359	9770	6154	high_density	11	11	12	23	2	0	0.1096
rd359.36	rd359	9770	6154	high_density	11	1	17	26	1	2	0.1149
rd359.37	rd359	9770	6154	high_density	11	2	18	24	2	1	0.1232
rd359.42	rd359	9770	6154	high_density	12	1	28	26	2	1	0.1301
rd359.13	rd359	9770	6154	low_density	5	3	24	NA	0	0	NA
rd359.14	rd359	9770	6154	low_density	5	9	4	NA	0	0	NA
rd380.9	rd380	6023	6025	low_density	2	10	4	1	0	0	0.0125
rd380.26	rd380	6023	6025	high_density	9	1	4	4	0	3	0.0169
rd380.36	rd380	6023	6025	high_density	11	1	27	5	0	1	0.0197
rd380.12	rd380	6023	6025	low_density	4	4	14	1	0	1	0.0197
rd380.11	rd380	6023	6025	low_density	4	1	20	1	0	0	0.0199
rd380.14	rd380	6023	6025	low_density	4	8	4	1	0	0	0.0213
rd380.21	rd380	6023	6025	low_density	7	10	24	1	0	0	0.022
rd380.41	rd380	6023	6025	high_density	11	11	19	11	0	1	0.0221
rd380.7	rd380	6023	6025	low_density	2	2	20	1	0	0	0.0223
rd380.50	rd380	6023	6025	high_density	13	3	4	14	0	2	0.0235
rd380.23	rd380	6023	6025	low_density	8	2	20	1	0	0	0.0246
rd380.20	rd380	6023	6025	low_density	7	8	22	1	0	0	0.0258
rd380.10	rd380	6023	6025	low_density	2	11	22	1	0	0	0.0265
rd380.25	rd380	6023	6025	low_density	13	2	28	1	0	0	0.0278
rd380.22	rd380	6023	6025	low_density	7	11	8	1	0	0	0.0291
rd380.5	rd380	6023	6025	low_density	1	12	2	1	0	0	0.0293
rd380.17	rd380	6023	6025	low_density	5	9	24	1	0	1	0.0301
rd380.48	rd380	6023	6025	high_density	12	14	9	12	0	2	0.0307
rd380.15	rd380	6023	6025	low_density	4	9	26	1	0	1	0.0326
rd380.39	rd380	6023	6025	high_density	11	8	28	9	0	1	0.0329
rd380.3	rd380	6023	6025	low_density	1	6	16	1	0	0	0.0335
rd380.19	rd380	6023	6025	low_density	7	8	18	1	0	0	0.0353
rd380.1	rd380	6023	6025	low_density	1	4	8	1	0	0	0.0383
rd380.47	rd380	6023	6025	high_density	12	10	16	16	0	2	0.0413
rd380.42	rd380	6023	6025	high_density	11	13	19	19	0	1	0.0423
rd380.43	rd380	6023	6025	high_density	12	1	7	19	0	0	0.0426
rd380.13	rd380	6023	6025	low_density	4	6	4	1	0	0	0.043
rd380.35	rd380	6023	6025	high_density	10	14	13	17	0	0	0.0431
rd380.18	rd380	6023	6025	low_density	5	13	20	1	0	0	0.0438
rd380.44	rd380	6023	6025	high_density	12	3	4	20	0	1	0.0443
rd380.31	rd380	6023	6025	high_density	10	8	28	12	0	1	0.046
rd380.28	rd380	6023	6025	high_density	9	7	19	12	0	2	0.0469
rd380.27	rd380	6023	6025	high_density	9	2	6	13	0	0	0.0471
rd380.49	rd380	6023	6025	high_density	13	3	3	26	0	1	0.0482
rd380.32	rd380	6023	6025	high_density	10	10	12	21	0	2	0.0489
rd380.4	rd380	6023	6025	low_density	1	11	26	1	0	0	0.0496
rd380.8	rd380	6023	6025	low_density	2	3	4	1	0	0	0.0506
rd380.30	rd380	6023	6025	high_density	10	2	1	24	0	1	0.0546
rd380.40	rd380	6023	6025	high_density	11	11	11	17	0	0	0.0575
rd380.34	rd380	6023	6025	high_density	10	12	20	19	0	0	0.0578
rd380.46	rd380	6023	6025	high_density	12	9	22	28	0	1	0.0622
rd380.2	rd380	6023	6025	low_density	1	4	14	1	0	0	0.063
rd380.33	rd380	6023	6025	high_density	10	11	21	18	3	1	0.063
rd380.29	rd380	6023	6025	high_density	9	12	19	28	0	2	0.0722
rd380.6	rd380	6023	6025	low_density	1	13	24	1	0	0	0.0736
rd380.45	rd380	6023	6025	high_density	12	7	1	19	0	1	0.0766
rd380.24	rd380	6023	6025	low_density	8	12	12	1	0	0	0.0824
rd380.38	rd380	6023	6025	high_density	11	5	27	24	0	1	0.0835
rd380.37	rd380	6023	6025	high_density	11	2	25	26	0	2	0.5658
rd380.16	rd380	6023	6025	low_density	5	5	6	NA	0	0	NA
rd389.26	rd389	6241	6177	high_density	9	3	22	3	0	0	0.0022
rd389.42	rd389	6241	6177	high_density	11	12	19	1	0	2	0.0035
rd389.5	rd389	6241	6177	low_density	2	14	8	1	0	2	0.0039
rd389.6	rd389	6241	6177	low_density	3	5	28	1	0	0	0.0046
rd389.17	rd389	6241	6177	low_density	6	6	28	1	0	0	0.0084
rd389.28	rd389	6241	6177	high_density	9	9	25	2	0	2	0.0091
rd389.10	rd389	6241	6177	low_density	4	13	12	1	0	0	0.0179
rd389.21	rd389	6241	6177	low_density	7	13	4	1	0	1	0.0218
rd389.19	rd389	6241	6177	low_density	6	9	12	1	0	0	0.0248
rd389.11	rd389	6241	6177	low_density	5	6	4	1	0	0	0.0313
rd389.4	rd389	6241	6177	low_density	2	12	8	1	0	0	0.0319
rd389.1	rd389	6241	6177	low_density	1	12	18	1	0	0	0.0346
rd389.13	rd389	6241	6177	low_density	5	9	10	1	0	1	0.0375
rd389.23	rd389	6241	6177	low_density	8	11	18	1	0	0	0.038
rd389.14	rd389	6241	6177	low_density	5	12	16	1	0	0	0.0402
rd389.2	rd389	6241	6177	low_density	2	1	12	1	0	0	0.0434
rd389.25	rd389	6241	6177	low_density	13	1	26	1	0	0	0.0451
rd389.12	rd389	6241	6177	low_density	5	8	14	1	0	0	0.0456
rd389.20	rd389	6241	6177	low_density	7	10	26	1	0	0	0.0457
rd389.22	rd389	6241	6177	low_density	8	10	12	1	0	0	0.0489
rd389.33	rd389	6241	6177	high_density	10	9	1	20	0	2	0.0528
rd389.8	rd389	6241	6177	low_density	4	1	10	1	0	0	0.0549
rd389.3	rd389	6241	6177	low_density	2	6	14	1	0	0	0.0562
rd389.32	rd389	6241	6177	high_density	10	6	27	27	0	3	0.0608
rd389.24	rd389	6241	6177	low_density	8	12	28	1	0	0	0.0609
rd389.16	rd389	6241	6177	low_density	6	6	26	1	0	0	0.0623
rd389.30	rd389	6241	6177	high_density	10	3	7	31	0	1	0.065
rd389.31	rd389	6241	6177	high_density	10	5	10	20	0	1	0.0664
rd389.41	rd389	6241	6177	high_density	11	12	1	22	0	2	0.0666
rd389.43	rd389	6241	6177	high_density	11	13	22	23	0	1	0.0677
rd389.27	rd389	6241	6177	high_density	9	9	24	24	0	2	0.0705
rd389.44	rd389	6241	6177	high_density	12	1	11	26	0	1	0.0705
rd389.37	rd389	6241	6177	high_density	10	14	3	21	0	0	0.0712
rd389.38	rd389	6241	6177	high_density	11	7	22	22	0	1	0.0714
rd389.34	rd389	6241	6177	high_density	10	11	16	25	0	0	0.072
rd389.7	rd389	6241	6177	low_density	3	10	12	1	0	0	0.0766
rd389.39	rd389	6241	6177	high_density	11	8	13	20	0	0	0.0781
rd389.46	rd389	6241	6177	high_density	12	3	19	29	0	2	0.0786
rd389.9	rd389	6241	6177	low_density	4	12	8	1	0	0	0.0787
rd389.45	rd389	6241	6177	high_density	12	3	1	29	0	1	0.0804
rd389.48	rd389	6241	6177	high_density	12	11	13	22	0	0	0.0819
rd389.49	rd389	6241	6177	high_density	12	14	3	28	0	1	0.0828
rd389.36	rd389	6241	6177	high_density	10	13	17	29	0	2	0.0903
rd389.50	rd389	6241	6177	high_density	12	14	13	21	0	1	0.0937
rd389.18	rd389	6241	6177	low_density	6	8	26	1	0	0	0.0941
rd389.40	rd389	6241	6177	high_density	11	11	4	28	0	1	0.0963
rd389.35	rd389	6241	6177	high_density	10	13	6	30	0	1	0.0973
rd389.29	rd389	6241	6177	high_density	9	11	25	30	0	1	0.1042
rd389.47	rd389	6241	6177	high_density	12	10	3	29	0	0	0.1144
rd389.15	rd389	6241	6177	low_density	5	13	4	NA	0	0	NA
rd390.22	rd390	1066	6035	low_density	8	5	14	1	0	0	0.0036
rd390.30	rd390	1066	6035	high_density	9	9	14	1	0	2	0.0047
rd390.12	rd390	1066	6035	low_density	4	14	18	1	0	1	0.0049
rd390.21	rd390	1066	6035	low_density	7	14	14	1	0	0	0.0056
rd390.9	rd390	1066	6035	low_density	4	8	22	1	0	0	0.0056
rd390.5	rd390	1066	6035	low_density	3	6	26	1	0	0	0.0073
rd390.23	rd390	1066	6035	low_density	8	11	6	1	0	0	0.0083
rd390.1	rd390	1066	6035	low_density	1	13	10	1	0	0	0.0089
rd390.24	rd390	1066	6035	low_density	13	1	10	1	0	0	0.0091
rd390.11	rd390	1066	6035	low_density	4	12	22	1	0	1	0.0097
rd390.6	rd390	1066	6035	low_density	4	5	4	1	0	0	0.0099
rd390.7	rd390	1066	6035	low_density	4	6	12	1	0	1	0.0101
rd390.16	rd390	1066	6035	low_density	5	14	6	1	0	0	0.0104
rd390.19	rd390	1066	6035	low_density	6	13	18	1	0	1	0.0105
rd390.3	rd390	1066	6035	low_density	2	3	24	1	0	0	0.0107
rd390.25	rd390	1066	6035	low_density	13	1	12	1	0	0	0.0107
rd390.14	rd390	1066	6035	low_density	5	9	16	1	0	1	0.0115
rd390.15	rd390	1066	6035	low_density	5	9	22	1	0	1	0.0128
rd390.4	rd390	1066	6035	low_density	2	4	2	1	0	2	0.0129
rd390.8	rd390	1066	6035	low_density	4	6	16	1	0	0	0.0134
rd390.13	rd390	1066	6035	low_density	5	2	14	1	0	1	0.0139
rd390.20	rd390	1066	6035	low_density	6	14	8	1	0	2	0.0157
rd390.10	rd390	1066	6035	low_density	4	10	28	1	0	0	0.018
rd390.17	rd390	1066	6035	low_density	6	1	18	1	0	1	0.0181
rd390.2	rd390	1066	6035	low_density	1	14	28	1	0	0	0.0225
rd390.26	rd390	1066	6035	high_density	9	4	14	4	0	2	0.0415
rd390.18	rd390	1066	6035	low_density	6	9	22	1	0	2	0.0454
rd390.27	rd390	1066	6035	high_density	9	4	26	11	0	1	0.0611
rd390.32	rd390	1066	6035	high_density	9	13	13	19	0	1	0.0718
rd390.48	rd390	1066	6035	high_density	12	8	2	20	0	1	0.0724
rd390.50	rd390	1066	6035	high_density	12	10	20	27	0	2	0.0785
rd390.44	rd390	1066	6035	high_density	11	14	13	26	0	1	0.0787
rd390.29	rd390	1066	6035	high_density	9	7	17	13	0	1	0.0792
rd390.28	rd390	1066	6035	high_density	9	6	10	21	0	2	0.0802
rd390.36	rd390	1066	6035	high_density	10	7	7	19	0	2	0.0852
rd390.34	rd390	1066	6035	high_density	10	6	18	25	0	1	0.0896
rd390.35	rd390	1066	6035	high_density	10	6	26	25	0	3	0.0923
rd390.37	rd390	1066	6035	high_density	10	7	10	25	0	0	0.093
rd390.43	rd390	1066	6035	high_density	11	8	7	33	0	1	0.0959
rd390.38	rd390	1066	6035	high_density	10	12	12	25	0	2	0.1015
rd390.46	rd390	1066	6035	high_density	12	4	21	29	0	2	0.1021
rd390.31	rd390	1066	6035	high_density	9	13	1	16	0	0	0.1086
rd390.45	rd390	1066	6035	high_density	12	1	4	27	0	1	0.1091
rd390.42	rd390	1066	6035	high_density	11	4	28	28	0	1	0.11
rd390.33	rd390	1066	6035	high_density	10	3	26	30	0	0	0.1122
rd390.49	rd390	1066	6035	high_density	12	10	15	25	0	1	0.1164
rd390.40	rd390	1066	6035	high_density	11	2	11	33	0	0	0.1205
rd390.41	rd390	1066	6035	high_density	11	2	27	29	0	2	0.1258
rd390.39	rd390	1066	6035	high_density	10	14	28	26	0	1	0.1373
rd390.47	rd390	1066	6035	high_density	12	6	22	35	0	1	0.1608
rd396.31	rd396	6088	9776	high_density	9	8	12	26	0	0	0.0145
rd396.44	rd396	6088	9776	high_density	11	5	10	20	0	0	0.0157
rd396.33	rd396	6088	9776	high_density	9	8	26	2	0	2	0.0182
rd396.41	rd396	6088	9776	high_density	11	2	1	27	1	2	0.0189
rd396.37	rd396	6088	9776	high_density	10	3	8	19	1	2	0.0242
rd396.22	rd396	6088	9776	low_density	8	3	28	1	3	0	0.0534
rd396.27	rd396	6088	9776	high_density	9	1	24	7	3	1	0.0577
rd396.38	rd396	6088	9776	high_density	10	6	21	26	2	2	0.0583
rd396.40	rd396	6088	9776	high_density	10	10	10	23	3	2	0.0584
rd396.50	rd396	6088	9776	high_density	13	3	5	26	3	1	0.0642
rd396.3	rd396	6088	9776	low_density	1	12	4	1	2	0	0.0722
rd396.15	rd396	6088	9776	low_density	6	1	16	1	1	0	0.0745
rd396.39	rd396	6088	9776	high_density	10	9	23	25	3	1	0.083
rd396.11	rd396	6088	9776	low_density	4	7	12	1	0	0	0.0853
rd396.42	rd396	6088	9776	high_density	11	3	6	29	2	2	0.0855
rd396.12	rd396	6088	9776	low_density	4	12	20	1	0	0	0.0859
rd396.24	rd396	6088	9776	low_density	13	1	2	1	0	0	0.088
rd396.25	rd396	6088	9776	low_density	13	1	6	1	0	0	0.0888
rd396.6	rd396	6088	9776	low_density	2	10	22	1	0	0	0.0912
rd396.48	rd396	6088	9776	high_density	12	4	16	29	1	2	0.0946
rd396.28	rd396	6088	9776	high_density	9	6	7	22	3	1	0.0953
rd396.45	rd396	6088	9776	high_density	11	11	17	8	3	0	0.0967
rd396.13	rd396	6088	9776	low_density	5	6	18	1	0	0	0.1015
rd396.36	rd396	6088	9776	high_density	10	2	18	27	3	0	0.1024
rd396.23	rd396	6088	9776	low_density	8	9	16	1	0	0	0.1024
rd396.21	rd396	6088	9776	low_density	8	3	12	1	3	0	0.1031
rd396.30	rd396	6088	9776	high_density	9	7	5	31	3	1	0.1042
rd396.18	rd396	6088	9776	low_density	6	13	22	1	0	0	0.1073
rd396.20	rd396	6088	9776	low_density	8	2	8	1	3	0	0.1091
rd396.8	rd396	6088	9776	low_density	3	6	4	1	1	0	0.1109
rd396.1	rd396	6088	9776	low_density	1	2	18	1	0	0	0.115
rd396.10	rd396	6088	9776	low_density	4	3	16	1	1	0	0.1168
rd396.14	rd396	6088	9776	low_density	5	7	4	1	0	0	0.1238
rd396.9	rd396	6088	9776	low_density	3	10	24	1	0	0	0.1254
rd396.19	rd396	6088	9776	low_density	7	4	18	1	0	0	0.134
rd396.5	rd396	6088	9776	low_density	2	2	24	1	0	0	0.1395
rd396.7	rd396	6088	9776	low_density	3	5	24	1	1	0	0.1395
rd396.47	rd396	6088	9776	high_density	12	2	26	28	3	1	0.1402
rd396.32	rd396	6088	9776	high_density	9	8	18	20	1	1	0.143
rd396.4	rd396	6088	9776	low_density	1	13	2	1	0	0	0.1457
rd396.34	rd396	6088	9776	high_density	9	12	17	30	2	1	0.1478
rd396.35	rd396	6088	9776	high_density	9	12	21	30	1	1	0.1503
[truncated: 1,158 more rows]
